# Supplementary material for: Plasma metabolite profile for primary open-angle glaucoma in three US cohorts and the UK Biobank
Source: Nat Commun. 2023 May 19;14:2860. doi: 10.1038/s41467-023-38466-w (PMC10199010; doi:10.1038/s41467-023-38466-w)
Supplement: Supplementary file 3 — Supplementary Data 1-2 [file 41467_2023_38466_MOESM3_ESM.xlsx]

## Sheet: Supplementary Data 1
Supplementary Data 1. Odds ratios (OR) and 95% confidence intervals (CI) of POAG for all metabolites in Model 1 and Model 5 in NHS, NHS2, HPFS (599 POAG cases and 599 controls
Data are presented as odds ratios and 95% confidence intervals estimated with conditional logistic regression models. All statistical tests are two-sided, and we accounted for multiple comparisons by using p-values based on number of effective tests (NEF). Abbreviations: CI=confidence interval; CV=coefficient of variation; NA=not available; NEF=number of effective tests; OR=odds ratio * represent…
				Model 1			Model 5
METABOLITE	HMDB_ID	class	meanCV	OR (95% CI)	p	NEF	OR (95% CI)	p	NEF
LPE(16:0)	HMDB0011503	Lysophosphatidylethanolamines	8.25	1.3 (1.12-1.5)	0.000560307	0.0739605888150712	1.32 (1.09-1.6)	0.00475113258481991	0.627149501196228
DG(36:2)	HMDB0007218*	Diglycerides	7.08	1.23 (1.09-1.39)	0.000825507	0.108966938694557	1.18 (1.02-1.37)	0.0255582730506194	>0.99
TG(52:2)	HMDB0005369*	Triglycerides	6.72	1.22 (1.08-1.38)	0.0011784	0.155548730563952	1.21 (1.04-1.41)	0.0131656413717286	>0.99
LPC(16:0)	HMDB0010382	Lysophosphatidylcholines	7.23	1.26 (1.09-1.46)	0.00173825	0.229448867764159	1.36 (1.12-1.65)	0.00208603594419604	0.275356744633877
LPC(16:1)	HMDB0010383*	Lysophosphatidylcholines	6.5	1.26 (1.09-1.45)	0.00177513	0.234317551024876	1.25 (1.04-1.52)	0.0188310071578498	>0.99
DG(34:1)	HMDB0007102*	Diglycerides	7.5	1.21 (1.07-1.36)	0.00177676	0.234531824460348	1.21 (1.04-1.41)	0.0122082230883408	>0.99
TG(50:3)	HMDB0005433*	Triglycerides	5.68	1.21 (1.07-1.36)	0.00218531	0.288460732796723	1.17 (1.01-1.36)	0.0362962077023223	>0.99
LPE(18:0)_B	HMDB0011130	Lysophosphatidylethanolamines	8.51	1.26 (1.09-1.47)	0.00223463	0.29497110054252	1.31 (1.07-1.6)	0.00906103700264981	>0.99
Kynurenic acid	HMDB0000715	NA	20.98	0.8 (0.69-0.93)	0.00299192	0.39493294181879	0.94 (0.78-1.14)	0.546134441766223	>0.99
PC(34:1)	HMDB0007972*	Phosphatidylcholines	8.18	1.2 (1.06-1.36)	0.00323089	0.426477386733624	1.19 (1.03-1.39)	0.021636778550534	>0.99
CE(16:0)	HMDB0000885	Cholesteryl esters	4.21	0.83 (0.74-0.94)	0.00365293	0.482186773851103	0.86 (0.74-1)	0.0570181556186027	>0.99
Alloisoleucine	HMDB0000557	NA	32.83	0.84 (0.75-0.95)	0.00381129	0.503090152209696	0.88 (0.76-1)	0.0581312192016078	>0.99
DG(36:1)	HMDB0007216*	Diglycerides	10.7	1.19 (1.05-1.34)	0.00460371	0.607689145110007	1.18 (1.02-1.37)	0.0300133820081433	>0.99
LPE(16:1)	HMDB0011504*	Lysophosphatidylethanolamines	21.38	1.19 (1.05-1.34)	0.00485237	0.640513355254	1.21 (1.04-1.4)	0.0140770006480121	>0.99
LPE(18:1)	HMDB0011506*	Lysophosphatidylethanolamines	6.91	1.19 (1.05-1.35)	0.00512174	0.67607001599826	1.16 (0.99-1.35)	0.0630630221382717	>0.99
TG(54:3)	HMDB0005405*	Triglycerides	6.38	1.2 (1.05-1.36)	0.00537597	0.709628002201725	1.1 (0.94-1.28)	0.24477753994895	>0.99
LPE(18:0)_A	HMDB0011130	Lysophosphatidylethanolamines	10.46	1.24 (1.06-1.44)	0.00543014	0.716778778271137	1.29 (1.05-1.58)	0.0148449577774186	>0.99
TG(50:1)	HMDB0005360*	Triglycerides	8.9	1.18 (1.05-1.33)	0.00591517	0.780802591149808	1.2 (1.03-1.4)	0.018386630890404	>0.99
DG(34:2)	HMDB0007103*	Diglycerides	8.33	1.18 (1.05-1.33)	0.00646182	0.852959854835908	1.16 (1-1.35)	0.0476902752336849	>0.99
N(6),N(6)-Dimethyl-lysine	HMDB0013287	Organic acids and derivatives	20.55	0.85 (0.76-0.96)	0.00662872	0.874991353598843	0.89 (0.77-1.03)	0.109624393680507	>0.99
PC(38:2)	HMDB0008270*	Phosphatidylcholines	8.89	1.19 (1.05-1.36)	0.00679024	0.896312113158922	1.13 (0.96-1.31)	0.132040835086035	>0.99
TG(52:3)	HMDB0005384*	Triglycerides	6.11	1.18 (1.05-1.33)	0.00717881	0.94760248595513	1.13 (0.97-1.31)	0.121446745213206	>0.99
TG(50:2)	HMDB0005377*	Triglycerides	9.24	1.18 (1.05-1.33)	0.00736524	0.972211096409215	1.19 (1.02-1.38)	0.0293341690535432	>0.99
TG(54:2)	HMDB0005403*	Triglycerides	10.17	1.18 (1.05-1.34)	0.00737954	0.974099496171779	1.12 (0.97-1.31)	0.131546217622919	>0.99
TG(56:3)	HMDB0005410*	Triglycerides	13.65	1.18 (1.05-1.34)	0.00755219	0.996889439308382	1.11 (0.95-1.29)	0.177235968033923	>0.99
1-Methyl nicotinamide	HMDB0000699	Pyridines and derivatives	30.23	1.09 (0.97-1.23)	0.161758	>0.99	1.16 (0.99-1.34)	0.0595872274196364	>0.99
1-Methyladenosine	HMDB0003331	NA	18.24	0.88 (0.69-1.12)	0.303448	>0.99	NA (NA-NA)	NA	NA
1-Methylguanosine	HMDB0001563	NA	16.81	0.92 (0.82-1.04)	0.205957	>0.99	0.95 (0.82-1.1)	0.479565846959038	>0.99
1-Methylhistamine	HMDB0000898	NA	33.41	0.92 (0.81-1.05)	0.212737	>0.99	0.94 (0.81-1.1)	0.437096871532115	>0.99
1,7-Dimethyluric acid	HMDB0011103	Organoheterocyclic compounds	24.2	0.98 (0.87-1.1)	0.741178	>0.99	0.97 (0.83-1.13)	0.661270097055106	>0.99
2-Aminooctanoic acid	HMDB0000991	Organic acids and derivatives	16.8	0.91 (0.81-1.03)	0.132409	>0.99	0.89 (0.77-1.02)	0.0987601680410188	>0.99
2-Methylguanosine	HMDB0005862	NA	24.93	0.9 (0.8-1.02)	0.0872229	>0.99	0.87 (0.76-1.01)	0.0689087010612677	>0.99
21-Deoxycortisol	HMDB0004030	NA	29.63	0.99 (0.87-1.12)	0.846513	>0.99	1.01 (0.87-1.17)	0.879467348415188	>0.99
3-(N-Acetyl-L-cystein-S-yl) acetaminophen	NA	NA	32.87	1.04 (0.78-1.38)	0.795294	>0.99	NA (NA-NA)	NA	NA
3-Dehydroxycarnitine	HMDB0039059	NA	14.86	0.91 (0.8-1.03)	0.136372	>0.99	0.95 (0.81-1.11)	0.539265746144526	>0.99
3-Methylhistidine	HMDB0000479	Organic acids and derivatives	16.46	0.88 (0.78-1)	0.042948	>0.99	0.9 (0.78-1.04)	0.146219176849994	>0.99
3-Methylxanthine	HMDB0001886	Organoheterocyclic compounds	19.17	1.01 (0.9-1.13)	0.856465	>0.99	0.99 (0.85-1.14)	0.846665653076298	>0.99
4-Acetamidobutanoic acid	HMDB0003681	Organic acids and derivatives	11.52	1.05 (0.93-1.18)	0.430998	>0.99	1.07 (0.92-1.23)	0.379462304127352	>0.99
4-Aminohippuric acid	HMDB0001867	NA	30.82	0.88 (0.78-1)	0.044693	>0.99	0.93 (0.8-1.08)	0.322412496869126	>0.99
5-Acetylamino-6-amino-3-methyluracil	HMDB0004400	Organic nitrogen compounds	19.38	0.96 (0.86-1.08)	0.513795	>0.99	0.95 (0.81-1.12)	0.570193775813827	>0.99
5-Hydroxytryptophol	HMDB0001855	Organoheterocyclic compounds	39.53	1.15 (0.9-1.47)	0.27207	>0.99	NA (NA-NA)	NA	NA
5-Methylcytidine	HMDB0000982	NA	14.99	0.89 (0.79-1)	0.0535415	>0.99	0.89 (0.77-1.03)	0.126909233592152	>0.99
7-Methylguanine	HMDB0000897	Organoheterocyclic compounds	15.31	0.92 (0.81-1.04)	0.174957	>0.99	0.87 (0.75-1.02)	0.078108787549426	>0.99
7-Methylxanthine	HMDB0001991	Organoheterocyclic compounds	24.44	1 (0.89-1.12)	0.942976	>0.99	1 (0.87-1.15)	0.970352245363205	>0.99
Acetaminophen	HMDB0001859	Phenols	22.29	1.02 (0.9-1.16)	0.722295	>0.99	1.01 (0.87-1.18)	0.87173271664998	>0.99
Acetylcholine	HMDB0000895	Organonitrogen compounds	70.31	1 (0.88-1.15)	0.953007	>0.99	0.9 (0.76-1.08)	0.254654927541773	>0.99
Acisoga	HMDB0061384	NA	14.44	0.94 (0.83-1.06)	0.323595	>0.99	0.97 (0.84-1.13)	0.728645541445327	>0.99
Alanine	HMDB0000161	Carboxylic acids and derivatives	9.62	1.08 (0.96-1.22)	0.177994	>0.99	1.04 (0.91-1.2)	0.56333411289436	>0.99
Allantoin	HMDB0000462	Azoles	38.11	1.05 (0.92-1.19)	0.471861	>0.99	1.15 (0.99-1.34)	0.075967980436684	>0.99
alpha-N-Phenylacetylglutamine	HMDB0006344	Organic acids and derivatives	26.45	0.86 (0.77-0.97)	0.0171237	>0.99	0.87 (0.76-1)	0.0558174467483836	>0.99
Aminoisobutyric acid	HMDB0001906	Organic acids and derivatives	22.11	0.89 (0.78-1)	0.0481515	>0.99	0.87 (0.75-1.01)	0.0606178942641828	>0.99
Arginine	HMDB0000517	NA	17.38	1.03 (0.8-1.33)	0.820539	>0.99	NA (NA-NA)	NA	NA
Asparagine	HMDB0000168	Organic acids and derivatives	10.69	0.95 (0.84-1.07)	0.37928	>0.99	0.93 (0.8-1.08)	0.315412032076547	>0.99
Atenolol	HMDB0001924	NA	8.22	0.36 (0.02-7.49)	0.506778	>0.99	NA (NA-NA)	NA	NA
Betaine	HMDB0000043	Carboxylic acids and derivatives	10.86	0.95 (0.84-1.08)	0.433686	>0.99	0.94 (0.8-1.11)	0.487276792130139	>0.99
Bilirubin	HMDB0000054	NA	66.73	1.04 (0.92-1.18)	0.505355	>0.99	1.05 (0.9-1.23)	0.50240493353521	>0.99
Biliverdin	HMDB0001008	Organoheterocyclic compounds	33.96	0.98 (0.87-1.11)	0.724775	>0.99	0.97 (0.83-1.13)	0.666573167711396	>0.99
C-Glycosyltryptophan	NA	NA	23.43	0.89 (0.79-1.02)	0.0893274	>0.99	0.92 (0.79-1.07)	0.268683339698899	>0.99
Caffeine	HMDB0001847	Imidazopyrimidines	21.1	0.99 (0.88-1.12)	0.933657	>0.99	0.95 (0.8-1.12)	0.512145094479584	>0.99
campesterol	HMDB0002869	NA	23.94	1.13 (0.99-1.29)	0.0790205	>0.99	1.11 (0.94-1.3)	0.227795816470928	>0.99
CAR(10:0)	HMDB0000651	Carnitines	16.24	0.95 (0.84-1.08)	0.451802	>0.99	0.97 (0.84-1.13)	0.696400437701947	>0.99
CAR(12:0)	HMDB0002250	Carnitines	16.84	0.91 (0.8-1.03)	0.141903	>0.99	0.93 (0.8-1.08)	0.34782746420561	>0.99
CAR(12:1)	HMDB0013326*	Carnitines	12.85	0.98 (0.87-1.12)	0.791327	>0.99	0.99 (0.86-1.15)	0.927398232239669	>0.99
CAR(14:0)	HMDB0005066	Carnitines	18.47	0.97 (0.86-1.09)	0.577953	>0.99	0.97 (0.85-1.12)	0.722760145031732	>0.99
CAR(14:1)	HMDB0002014*	Carnitines	16.35	0.98 (0.87-1.11)	0.753383	>0.99	0.99 (0.85-1.14)	0.874883267595995	>0.99
CAR(14:2)	HMDB0013331*	Carnitines	15.93	0.92 (0.81-1.04)	0.185333	>0.99	0.94 (0.81-1.09)	0.38302301910529	>0.99
CAR(16:0)	HMDB0000222	Carnitines	17.61	0.89 (0.7-1.12)	0.320265	>0.99	NA (NA-NA)	NA	NA
CAR(18:0)	HMDB0000848	Carnitines	16.32	0.94 (0.74-1.18)	0.575208	>0.99	NA (NA-NA)	NA	NA
CAR(18:1)	HMDB0005065*	Carnitines	25.54	0.88 (0.7-1.12)	0.29894	>0.99	NA (NA-NA)	NA	NA
CAR(18:2)	HMDB0006469*	Carnitines	29.67	0.87 (0.68-1.11)	0.253989	>0.99	NA (NA-NA)	NA	NA
CAR(2:0)	HMDB0000201	Carnitines	13.45	1.01 (0.9-1.14)	0.845344	>0.99	1.03 (0.89-1.19)	0.72884107657486	>0.99
CAR(20:4)	HMDB0006455	Carnitines	63.22	1.04 (0.92-1.18)	0.559421	>0.99	1.07 (0.92-1.24)	0.357408947426598	>0.99
CAR(26:0)	HMDB0006347	Carnitines	17.23	0.99 (0.88-1.12)	0.888996	>0.99	0.97 (0.84-1.11)	0.647618677872586	>0.99
CAR(3:0)	HMDB0000824	Carnitines	20.87	1 (0.89-1.13)	0.949184	>0.99	1.1 (0.95-1.28)	0.195303831216407	>0.99
CAR(4:0(OH))	HMDB0013127	Carnitines	27.11	0.96 (0.85-1.09)	0.521728	>0.99	0.93 (0.8-1.08)	0.324577304538449	>0.99
CAR(4:0)	HMDB0002013	Carnitines	21.74	0.91 (0.81-1.02)	0.112545	>0.99	0.98 (0.85-1.14)	0.819100738303379	>0.99
CAR(5:0)	HMDB0000688	Carnitines	21.09	0.94 (0.83-1.06)	0.339272	>0.99	1 (0.86-1.16)	0.992124369956769	>0.99
CAR(7:0)	HMDB0013238	Carnitines	13.95	0.92 (0.82-1.04)	0.207163	>0.99	0.92 (0.79-1.06)	0.249079400788384	>0.99
CAR(8:0)	HMDB0000791	Carnitines	21	0.94 (0.83-1.07)	0.345133	>0.99	0.97 (0.83-1.12)	0.653317719108626	>0.99
CAR(9:0)	HMDB0013288	Carnitines	24.34	0.86 (0.76-0.97)	0.0150338	>0.99	0.86 (0.74-0.99)	0.0400957665814903	>0.99
CAR(DC5:0)	HMDB0013130	Carnitines	17.16	0.89 (0.79-1)	0.0583036	>0.99	0.89 (0.77-1.03)	0.106822059309803	>0.99
Carnitine	HMDB0000062	Carnitines	11.93	1 (0.88-1.13)	0.950218	>0.99	1.09 (0.94-1.28)	0.25833817200502	>0.99
Carnosine	HMDB0000033	NA	55.24	1.09 (0.96-1.25)	0.193204	>0.99	1.13 (0.96-1.33)	0.15120786556713	>0.99
CE(14:0)	HMDB0006725	Cholesteryl esters	7.78	0.98 (0.86-1.13)	0.823674	>0.99	0.95 (0.78-1.14)	0.574327634536463	>0.99
CE(16:1)	HMDB0000658*	Cholesteryl esters	5.38	1.07 (0.95-1.21)	0.234386	>0.99	1.08 (0.93-1.25)	0.291595528552013	>0.99
CE(18:0)	HMDB0010368	Cholesteryl esters	5.68	0.93 (0.83-1.05)	0.259217	>0.99	0.97 (0.83-1.12)	0.659257744312325	>0.99
CE(18:1)	HMDB0000918*	Cholesteryl esters	4.16	0.84 (0.73-0.96)	0.0126571	>0.99	0.84 (0.7-1)	0.0532661957091955	>0.99
CE(18:2)	HMDB0000610*	Cholesteryl esters	4.11	0.86 (0.77-0.97)	0.0154282	>0.99	0.88 (0.76-1.02)	0.087478759537723	>0.99
CE(18:3)	HMDB0010370*	Cholesteryl esters	5.65	0.94 (0.83-1.06)	0.319703	>0.99	0.99 (0.85-1.15)	0.898408652953484	>0.99
CE(20:3)	HMDB0006736*	Cholesteryl esters	8.57	0.89 (0.79-1)	0.0540407	>0.99	0.93 (0.8-1.07)	0.287121199586422	>0.99
CE(20:4)	HMDB0006726	Cholesteryl esters	4.86	0.86 (0.76-0.97)	0.0164745	>0.99	0.91 (0.79-1.05)	0.205088414703895	>0.99
CE(20:5)	HMDB0006731	Cholesteryl esters	6.05	0.9 (0.8-1.01)	0.0708924	>0.99	0.96 (0.83-1.11)	0.564196413852492	>0.99
CE(22:5)	HMDB0010375*	Cholesteryl esters	19.95	0.9 (0.8-1.02)	0.105012	>0.99	0.95 (0.82-1.1)	0.503217261945828	>0.99
CE(22:6)	HMDB0006733	Cholesteryl esters	7.9	0.9 (0.8-1.01)	0.0737595	>0.99	0.89 (0.76-1.03)	0.10804732937626	>0.99
Cer(d18:1/16:0)	HMDB0004949	Ceramides	10.17	1.05 (0.93-1.19)	0.437679	>0.99	0.99 (0.85-1.14)	0.854071535665993	>0.99
Cer(d18:1/22:0)	HMDB0004952	Ceramides	9.32	1.08 (0.96-1.22)	0.208338	>0.99	1 (0.86-1.15)	0.960357349692723	>0.99
Cer(d18:1/24:0)	HMDB0004956	Ceramides	8.48	1.04 (0.92-1.17)	0.562348	>0.99	0.99 (0.86-1.15)	0.896231439128992	>0.99
Cer(d18:1/24:1)	HMDB0004953*	Ceramides	8.65	1.06 (0.94-1.2)	0.315325	>0.99	0.98 (0.84-1.13)	0.774649125878623	>0.99
cholesterol	HMDB0000067	NA	11.47	1.15 (1.01-1.3)	0.0389471	>0.99	1.09 (0.94-1.27)	0.263063704450531	>0.99
Cinnamoylglycine	HMDB0011621	Organic acids and derivatives	29.34	0.98 (0.87-1.1)	0.678117	>0.99	0.98 (0.85-1.13)	0.783394398562626	>0.99
Citrulline	HMDB0000904	Organic acids and derivatives	15.37	0.92 (0.81-1.04)	0.163768	>0.99	0.93 (0.8-1.08)	0.340441883458963	>0.99
coenzyme Q10	HMDB0001072	NA	15.24	1.04 (0.92-1.17)	0.544741	>0.99	0.99 (0.85-1.14)	0.84240522654447	>0.99
Cortisol	HMDB0000063	Steroids and steroid derivatives	19.27	0.99 (0.88-1.13)	0.926596	>0.99	1.02 (0.88-1.18)	0.825712087879594	>0.99
Cortisone	HMDB0002802	Steroids and steroid derivatives	20.65	1 (0.88-1.14)	0.974021	>0.99	1.04 (0.89-1.22)	0.61495823271463	>0.99
Cotinine	HMDB0001046	Organoheterocyclic compounds	22.18	0.95 (0.83-1.1)	0.508999	>0.99	0.98 (0.81-1.17)	0.792622080416084	>0.99
Cotinine N-oxide	HMDB0001411	NA	39.22	0.95 (0.5-1.82)	0.878097	>0.99	NA (NA-NA)	NA	NA
Creatine	HMDB0000064	Organic acids and derivatives	15.22	0.98 (0.87-1.1)	0.730969	>0.99	0.98 (0.86-1.13)	0.798509948160142	>0.99
Creatinine	HMDB0000562	Carboxylic acids and derivatives	11.14	0.91 (0.8-1.03)	0.130032	>0.99	0.92 (0.79-1.06)	0.258890069123661	>0.99
Cystine	HMDB0000192	NA	38.41	0.96 (0.84-1.09)	0.498425	>0.99	1.01 (0.86-1.18)	0.931275857126139	>0.99
Cytosine	HMDB0000630	Diazines	26.81	0.95 (0.84-1.08)	0.455274	>0.99	0.97 (0.83-1.14)	0.719158278984402	>0.99
DG(30:0)	HMDB0007011*	Diglycerides	20.21	1.14 (0.97-1.34)	0.11088	>0.99	1.09 (0.9-1.32)	0.354676684951546	>0.99
DG(32:0)	HMDB0007098*	Diglycerides	11.24	1.17 (1.04-1.32)	0.00882062	>0.99	1.19 (1.02-1.38)	0.0234882600669947	>0.99
DG(32:1)	HMDB0007099*	Diglycerides	8.72	1.16 (1.03-1.31)	0.0143627	>0.99	1.16 (1-1.35)	0.0528510096667564	>0.99
DG(34:0)	HMDB0007100*	Diglycerides	12.26	1.15 (1.02-1.3)	0.0188642	>0.99	1.15 (0.99-1.34)	0.071504583055642	>0.99
DG(34:3)	HMDB0007132*	Diglycerides	7.32	1.13 (1.01-1.28)	0.0373957	>0.99	1.11 (0.96-1.29)	0.149671704103219	>0.99
DG(36:0)	HMDB0007158*	Diglycerides	32.27	0.95 (0.7-1.3)	0.753384	>0.99	NA (NA-NA)	NA	NA
DG(36:3)	HMDB0007219*	Diglycerides	6.5	1.14 (1.01-1.29)	0.0296136	>0.99	1.08 (0.94-1.25)	0.273731492049081	>0.99
DG(36:4)	HMDB0007248*	Diglycerides	6.85	1.02 (0.91-1.15)	0.709698	>0.99	0.98 (0.85-1.13)	0.773882394152186	>0.99
DG(38:4)	HMDB0007170*	Diglycerides	9.19	1.11 (0.89-1.4)	0.35653	>0.99	NA (NA-NA)	NA	NA
DG(38:5)	HMDB0007199*	Diglycerides	6.7	1.09 (0.97-1.23)	0.131786	>0.99	1.07 (0.93-1.23)	0.354801289778275	>0.99
Dimethylarginine	HMDB0001539	Organic acids and derivatives	16.79	0.88 (0.76-1.01)	0.071043	>0.99	0.92 (0.77-1.1)	0.37772205900287	>0.99
Dimethylglycine	HMDB0000092	Carboxylic acids and derivatives	11.2	0.94 (0.83-1.06)	0.328545	>0.99	0.99 (0.86-1.15)	0.944364703099394	>0.99
DMGV	HMDB0240212	NA	16.23	0.98 (0.87-1.11)	0.749949	>0.99	1.02 (0.87-1.19)	0.830139480352715	>0.99
Ectoine	NA	NA	59.42	1.03 (0.91-1.17)	0.65763	>0.99	1.1 (0.94-1.3)	0.228284083213921	>0.99
gamma-Aminobutyric acid	HMDB0000112	Organic acids and derivatives	11.7	0.95 (0.83-1.09)	0.458946	>0.99	0.95 (0.8-1.14)	0.608796343092012	>0.99
Glutamine	HMDB0000641	Organic acids and derivatives	12.82	0.9 (0.79-1.03)	0.114893	>0.99	0.89 (0.76-1.05)	0.174420939708539	>0.99
Glycocholic acid	HMDB0000138	Steroids and steroid derivatives	21.03	0.98 (0.87-1.1)	0.745743	>0.99	0.98 (0.85-1.13)	0.780687571143343	>0.99
Glycodeoxycholic acid/Glycochenodeoxycholic acid	HMDB0000631*	Steroids and steroid derivatives	20.59	0.98 (0.87-1.1)	0.721041	>0.99	0.96 (0.84-1.11)	0.612464446820785	>0.99
Guanidinosuccinic acid	HMDB0003157	NA	33.86	1.07 (0.94-1.22)	0.284809	>0.99	1.08 (0.92-1.27)	0.346900136209006	>0.99
Guanidoacetic acid	HMDB0000128	Carboxylic acids and derivatives	25.69	0.97 (0.85-1.09)	0.57506	>0.99	0.96 (0.82-1.12)	0.592867980768779	>0.99
Hippuric acid	HMDB0000714	Benzene and substituted derivatives	18.93	0.99 (0.87-1.11)	0.821937	>0.99	0.98 (0.85-1.14)	0.807857054854902	>0.99
Histidine	HMDB0000177	Carboxylic acids and derivatives	16.06	1.04 (0.91-1.18)	0.58681	>0.99	1.05 (0.9-1.22)	0.523266850626158	>0.99
Homoarginine	HMDB0000670	Organic acids and derivatives	24.31	1.02 (0.9-1.15)	0.756342	>0.99	1.01 (0.87-1.17)	0.877076628440821	>0.99
Homocitrulline	HMDB0000679	Organic acids and derivatives	37.7	0.93 (0.83-1.05)	0.268117	>0.99	0.93 (0.8-1.08)	0.35087534043907	>0.99
Hydroxyproline	HMDB0000725	Carboxylic acids and derivatives	15.11	0.94 (0.84-1.05)	0.275319	>0.99	0.98 (0.86-1.12)	0.792076896527692	>0.99
Hypotaurine	HMDB0000965	NA	29.26	0.83 (0.66-1.06)	0.136523	>0.99	NA (NA-NA)	NA	NA
Imidazolepropionic acid	HMDB0002271	Organoheterocyclic compounds	27.84	1.03 (0.91-1.15)	0.656051	>0.99	1.05 (0.92-1.19)	0.50495024080014	>0.99
Inosine	HMDB0000195	NA	62.75	1.06 (0.84-1.34)	0.609636	>0.99	NA (NA-NA)	NA	NA
Isoleucine	HMDB0000172	Organic acids and derivatives	11.84	1.02 (0.9-1.15)	0.725084	>0.99	1.02 (0.87-1.19)	0.788922084684738	>0.99
Leucine	HMDB0000687	Carboxylic acids and derivatives	11.92	1.02 (0.91-1.15)	0.750272	>0.99	1.03 (0.89-1.19)	0.693884662798041	>0.99
Linoleoyl-EA	HMDB0012252	NA	43.76	0.83 (0.63-1.08)	0.161933	>0.99	NA (NA-NA)	NA	NA
LPC(14:0)	HMDB0010379	Lysophosphatidylcholines	7.07	1.14 (1-1.31)	0.0586361	>0.99	1.15 (0.95-1.39)	0.15137475225318	>0.99
LPC(18:0)	HMDB0010384	Lysophosphatidylcholines	7.69	1.18 (1.01-1.37)	0.0380793	>0.99	1.27 (1.03-1.55)	0.0239882276227455	>0.99
LPC(18:1)	HMDB0002815*	Lysophosphatidylcholines	6.65	1.17 (1.01-1.36)	0.0324735	>0.99	1.18 (0.97-1.43)	0.0915147276813212	>0.99
LPC(18:2)	HMDB0010386*	Lysophosphatidylcholines	7.99	1.04 (0.92-1.18)	0.530385	>0.99	1.05 (0.89-1.23)	0.588708180484608	>0.99
LPC(18:3)_1	HMDB0011478*	Lysophosphatidylethanolamines	14.71	1.17 (1.03-1.31)	0.0116499	>0.99	1.16 (1-1.35)	0.0437944473382736	>0.99
LPC(20:0)	HMDB0010390	Lysophosphatidylcholines	8.96	1.06 (0.94-1.2)	0.312147	>0.99	1.08 (0.93-1.27)	0.316389402881907	>0.99
LPC(20:0)_1	HMDB0011511	Lysophosphatidylethanolamines	11.63	1.04 (0.92-1.18)	0.533146	>0.99	1.03 (0.89-1.19)	0.694958266652147	>0.99
LPC(20:1)	HMDB0010391	Lysophosphatidylcholines	7.43	1.1 (0.97-1.24)	0.132425	>0.99	1.1 (0.95-1.28)	0.211247745971705	>0.99
LPC(20:2)	HMDB0010392	Lysophosphatidylcholines	17.25	1.16 (1.02-1.31)	0.0217678	>0.99	1.14 (0.98-1.33)	0.0945261777151665	>0.99
LPC(20:3)	HMDB0010393*	Lysophosphatidylcholines	7.07	1.17 (1.03-1.32)	0.0141271	>0.99	1.19 (1.02-1.38)	0.0271161744776217	>0.99
LPC(20:3)_1	HMDB0010394*	Lysophosphatidylcholines	22.8	1.17 (1.03-1.33)	0.0137898	>0.99	1.15 (0.99-1.34)	0.0763228996392298	>0.99
LPC(20:4)	HMDB0010395	Lysophosphatidylcholines	8.73	1.11 (0.96-1.27)	0.148124	>0.99	1.2 (1-1.45)	0.052685431179503	>0.99
LPC(20:5)	HMDB0010397	Lysophosphatidylcholines	8.13	1.02 (0.91-1.16)	0.695866	>0.99	1.07 (0.92-1.25)	0.392982661379514	>0.99
LPC(22:4)	HMDB0010401*	Lysophosphatidylcholines	18.74	1.16 (1.02-1.31)	0.0230269	>0.99	1.12 (0.96-1.31)	0.133454061282621	>0.99
LPC(22:5)	HMDB0010403*	Lysophosphatidylcholines	14.93	1.13 (1-1.28)	0.043413	>0.99	1.15 (0.99-1.33)	0.0688504249626833	>0.99
LPC(22:6)	HMDB0010404	Lysophosphatidylcholines	9.01	1.19 (1.04-1.36)	0.010973	>0.99	1.2 (1-1.43)	0.0477251545095905	>0.99
LPC(24:0)	HMDB0010405	Lysophosphatidylcholines	10.56	1.01 (0.9-1.14)	0.890489	>0.99	1.01 (0.87-1.18)	0.897836799677887	>0.99
LPC(P-16:0)/LPC(O-16:1)	HMDB0010407*	LPC plasmalogens	15.05	1.13 (0.99-1.28)	0.0679443	>0.99	1.15 (0.99-1.34)	0.0735373346411154	>0.99
LPC(P-18:0)/LPC(O-18:1)	HMDB0013122*	NA	12.69	1.04 (0.81-1.35)	0.747353	>0.99	NA (NA-NA)	NA	NA
LPE(18:2)	HMDB0011507*	Lysophosphatidylethanolamines	8.44	1.13 (1-1.28)	0.0498934	>0.99	1.09 (0.94-1.28)	0.259783721880781	>0.99
LPE(18:3)	HMDB0011508*	Lysophosphatidylethanolamines	15.17	1.11 (0.99-1.26)	0.0764225	>0.99	1.13 (0.97-1.31)	0.116876302735661	>0.99
LPE(20:0)	HMDB0011481	Lysophosphatidylethanolamines	3.83	1.11 (0.98-1.26)	0.114565	>0.99	1.14 (0.97-1.33)	0.102564829888796	>0.99
LPE(20:1)	HMDB0011512*	Lysophosphatidylethanolamines	11.25	1.03 (0.91-1.17)	0.623499	>0.99	1.03 (0.88-1.19)	0.745964296744398	>0.99
LPE(20:4)	HMDB0011517	Lysophosphatidylethanolamines	7.48	1.16 (1.03-1.31)	0.0137447	>0.99	1.16 (1-1.35)	0.0482764054674218	>0.99
LPE(22:0)	HMDB0011520	Lysophosphatidylethanolamines	9.19	1.07 (0.94-1.21)	0.297236	>0.99	1.09 (0.94-1.27)	0.269260547868374	>0.99
LPE(22:6)	HMDB0011526	Lysophosphatidylethanolamines	10.81	1.12 (0.99-1.26)	0.0755989	>0.99	1.05 (0.91-1.21)	0.51551780706191	>0.99
Lysine	HMDB0000182	Carboxylic acids and derivatives	14.11	1.06 (0.94-1.2)	0.346623	>0.99	1.11 (0.96-1.29)	0.160680715864883	>0.99
Methionine	HMDB0000696	Organic acids and derivatives	12.19	1.01 (0.89-1.14)	0.88066	>0.99	0.99 (0.86-1.15)	0.935244193604205	>0.99
Methionine sulfoxide	HMDB0002005	NA	24.87	0.95 (0.84-1.08)	0.426789	>0.99	0.94 (0.81-1.09)	0.397734723107305	>0.99
Methylimidazoleacetic acid	HMDB0002820	Organoheterocyclic compounds	30.56	0.92 (0.82-1.04)	0.192321	>0.99	0.94 (0.81-1.08)	0.358916811996455	>0.99
Metoprolol	HMDB0001932	NA	94.2	0.86 (0.7-1.07)	0.176442	>0.99	0.81 (0.62-1.07)	0.139529673234073	>0.99
MG(16:1)	HMDB0011565*	NA	20.65	1.2 (0.92-1.57)	0.174794	>0.99	NA (NA-NA)	NA	NA
MG(18:0)	HMDB0011131	NA	37.41	1.11 (0.81-1.52)	0.525259	>0.99	NA (NA-NA)	NA	NA
Myristoleic acid	HMDB0002000	NA	20.92	0.98 (0.87-1.11)	0.785559	>0.99	1 (0.85-1.16)	0.966270108746789	>0.99
N-6-Trimethyllysine	HMDB0001325	Organic acids and derivatives	14.09	0.9 (0.8-1.02)	0.0963273	>0.99	0.99 (0.86-1.14)	0.882884181601775	>0.99
N-Acetyl-D-galactosamine	HMDB0000212	Organic oxygen compounds	17.94	0.89 (0.78-1)	0.0521545	>0.99	0.85 (0.73-0.99)	0.0416359120562634	>0.99
N-Acetyl-D-tryptophan	HMDB0013713	Organic acids and derivatives	27.31	1.06 (0.94-1.19)	0.346621	>0.99	1.09 (0.94-1.25)	0.248955804341561	>0.99
N-Acetylalanine	HMDB0000766	Organic acids and derivatives	12.67	1.03 (0.91-1.17)	0.634785	>0.99	1.08 (0.93-1.26)	0.301507457106353	>0.99
N-Acetylarginine	HMDB0004620	Organic acids and derivatives	15.22	0.98 (0.87-1.1)	0.70121	>0.99	1.01 (0.88-1.15)	0.943127228342053	>0.99
N-Acetylaspartic acid	HMDB0000812	Organic acids and derivatives	10.63	0.98 (0.86-1.11)	0.748328	>0.99	0.96 (0.83-1.11)	0.586590606242215	>0.99
N-Acetylglycine	HMDB0000532	NA	64.97	0.91 (0.8-1.03)	0.14813	>0.99	0.87 (0.75-1.01)	0.0696619670439541	>0.99
N-Acetylhistidine	HMDB0032055	NA	17.02	0.93 (0.82-1.05)	0.220964	>0.99	0.94 (0.81-1.09)	0.425359930350476	>0.99
N-Acetylmethionine	HMDB0011745	NA	25.06	1.04 (0.92-1.17)	0.55239	>0.99	1.01 (0.87-1.16)	0.902054569484183	>0.99
N-Acetylornithine	HMDB0003357	Organic acids and derivatives	19.82	0.98 (0.87-1.1)	0.736886	>0.99	1.02 (0.89-1.18)	0.753655248015807	>0.99
N-Lauroylglycine	HMDB0013272	NA	45.26	0.88 (0.76-1.02)	0.0959868	>0.99	0.86 (0.72-1.03)	0.096927584471225	>0.99
N-Methyl-proline	NA	NA	48.67	0.97 (0.86-1.09)	0.615193	>0.99	0.93 (0.8-1.08)	0.34256158565092	>0.99
N(6)-Methyllysine	HMDB0002038	NA	32.03	0.86 (0.77-0.97)	0.0128338	>0.99	0.89 (0.77-1.02)	0.0971842086172583	>0.99
N1-Acetylspermidine	HMDB0001276	Organic acids and derivatives	15.12	0.85 (0.75-0.97)	0.0151758	>0.99	0.84 (0.72-0.98)	0.0261583032530752	>0.99
N1-Methyl-2-pyridone-5-carboxamide	HMDB0004193	Organoheterocyclic compounds	38.82	1.05 (0.93-1.18)	0.413885	>0.99	1.1 (0.95-1.27)	0.200185426561525	>0.99
N1,N12-Diacetylspermine	HMDB0002172	Organic acids and derivatives	65.65	0.95 (0.84-1.06)	0.351098	>0.99	0.88 (0.76-1.02)	0.0890933001923932	>0.99
N2,N2-Dimethylguanosine	HMDB0004824	Nucleosides, nucleotides, and analogues	14.42	0.94 (0.83-1.06)	0.329439	>0.99	0.96 (0.83-1.11)	0.620152751712781	>0.99
N4-Acetylcytidine	HMDB0005923	Nucleosides, nucleotides, and analogues	14.84	0.91 (0.81-1.03)	0.142442	>0.99	0.99 (0.85-1.16)	0.908491604242095	>0.99
N6-Acetyllysine	HMDB0000206	Organic acids and derivatives	13.67	0.96 (0.86-1.08)	0.517865	>0.99	0.99 (0.86-1.14)	0.934866822244446	>0.99
p-Acetamidophenylglucuronide	HMDB0010316	NA	18.13	1.06 (0.72-1.54)	0.777875	>0.99	NA (NA-NA)	NA	NA
palmitoyl-EA	HMDB0002100	NA	5.66	1.14 (1.01-1.29)	0.0382663	>0.99	1.08 (0.93-1.25)	0.290263605493765	>0.99
Pantothenic acid	HMDB0000210	Carboxylic acids and derivatives	36.16	1.15 (1.02-1.29)	0.0197576	>0.99	1.19 (1.03-1.37)	0.015985125180275	>0.99
Pantothenol	HMDB0004231	NA	126.9	0.79 (0.61-1.02)	0.0716065	>0.99	NA (NA-NA)	NA	NA
PC(12:0/12:0)	NA	Phosphatidylcholines	4.42	1.17 (0.98-1.39)	0.074111	>0.99	1.17 (0.96-1.43)	0.122079844126424	>0.99
PC(30:0)	HMDB0007869*	Phosphatidylcholines	9.33	1.06 (0.94-1.2)	0.31679	>0.99	1.06 (0.92-1.23)	0.422456967631409	>0.99
PC(30:1)	HMDB0007870*	Phosphatidylcholines	9.11	1.09 (0.97-1.23)	0.144537	>0.99	1.09 (0.94-1.27)	0.249142717727633	>0.99
PC(32:0)	HMDB0007871*	Phosphatidylcholines	8.72	1.08 (0.96-1.22)	0.204645	>0.99	1.09 (0.93-1.26)	0.287388876919103	>0.99
PC(32:1)	HMDB0007873*	Phosphatidylcholines	7.95	1.17 (1.03-1.32)	0.0128054	>0.99	1.17 (1-1.36)	0.0503872618602064	>0.99
PC(32:2)	HMDB0007874*	Phosphatidylcholines	8.59	1.04 (0.92-1.18)	0.502403	>0.99	0.98 (0.85-1.13)	0.756876433746615	>0.99
PC(34:0)	HMDB0007970*	Phosphatidylcholines	9.19	1 (0.79-1.27)	0.971114	>0.99	NA (NA-NA)	NA	NA
PC(34:2)	HMDB0007973*	Phosphatidylcholines	6.26	1.06 (0.93-1.22)	0.37293	>0.99	0.98 (0.81-1.18)	0.802640519268237	>0.99
PC(34:3)	HMDB0008006*	Phosphatidylcholines	7.67	1.13 (1-1.28)	0.0537874	>0.99	1.04 (0.9-1.2)	0.599136920678252	>0.99
PC(34:4)	HMDB0007883*	Phosphatidylcholines	8.41	1.05 (0.93-1.19)	0.406633	>0.99	1.01 (0.87-1.17)	0.909577533065207	>0.99
PC(36:0)	HMDB0008036*	Phosphatidylcholines	8.6	1.08 (0.85-1.39)	0.523869	>0.99	NA (NA-NA)	NA	NA
PC(36:1)	HMDB0008038*	Phosphatidylcholines	8.57	1.17 (1.04-1.33)	0.00935681	>0.99	1.18 (1.02-1.37)	0.0303653882325981	>0.99
PC(36:2)	HMDB0008039*	Phosphatidylcholines	7.3	1.09 (0.96-1.23)	0.175369	>0.99	1.04 (0.89-1.21)	0.625680910521805	>0.99
PC(36:3)	HMDB0008105*	Phosphatidylcholines	8.06	1.14 (1.01-1.3)	0.0376278	>0.99	1.06 (0.91-1.23)	0.482383849655804	>0.99
PC(36:4-OH)	NA	Phosphatidylcholines	19.7	1.12 (0.99-1.26)	0.0770859	>0.99	1.09 (0.94-1.27)	0.234649308180045	>0.99
PC(36:4)_A	HMDB0007983*	Phosphatidylcholines	7.64	1.03 (0.91-1.16)	0.680717	>0.99	0.99 (0.85-1.15)	0.906612956848392	>0.99
PC(36:4)_B	HMDB0008138*	Phosphatidylcholines	6.66	1.04 (0.92-1.17)	0.542397	>0.99	1.06 (0.91-1.22)	0.466671055405183	>0.99
PC(38:3)	HMDB0008047*	Phosphatidylcholines	8.53	1.13 (1-1.27)	0.0488485	>0.99	1.12 (0.96-1.29)	0.150275694805302	>0.99
PC(38:4)	HMDB0008048*	Phosphatidylcholines	6.92	1.04 (0.92-1.17)	0.539151	>0.99	1.03 (0.9-1.19)	0.64040388925437	>0.99
PC(38:6)	HMDB0007991*	Phosphatidylcholines	6.69	1.03 (0.92-1.16)	0.566913	>0.99	0.97 (0.84-1.12)	0.687779601296093	>0.99
PC(40:10)	HMDB0008511*	Phosphatidylcholines	8.19	1.05 (0.94-1.18)	0.391736	>0.99	0.97 (0.84-1.12)	0.67919320589514	>0.99
PC(40:6)	HMDB0008057*	Phosphatidylcholines	7.8	1.1 (0.97-1.24)	0.129766	>0.99	1.03 (0.89-1.19)	0.676866937679672	>0.99
PC(40:9)	HMDB0008731*	Phosphatidylcholines	4.78	1.03 (0.92-1.15)	0.644604	>0.99	0.98 (0.84-1.13)	0.733861439367587	>0.99
PC(P-34:0)/PC(O-34:1)_A	HMDB0011208*	Phosphatidylcholine plasmalogens	8.65	1.03 (0.92-1.16)	0.628284	>0.99	0.98 (0.85-1.13)	0.769636675020947	>0.99
PC(P-34:0)/PC(O-34:1)_B	HMDB0011239*	Phosphatidylcholine plasmalogens	13.56	1.04 (0.92-1.17)	0.568343	>0.99	1.01 (0.87-1.17)	0.9050378238047	>0.99
PC(P-34:1)/PC(O-34:2)	HMDB0011210*	Phosphatidylcholine plasmalogens	8.73	1.03 (0.92-1.16)	0.615122	>0.99	1.01 (0.87-1.17)	0.909111052069935	>0.99
PC(P-34:2)/PC(O-34:3)	HMDB0011211*	Phosphatidylcholine plasmalogens	8.28	1 (0.89-1.12)	0.981905	>0.99	1 (0.86-1.15)	0.95524131557162	>0.99
PC(P-34:4)/PC(O-34:5)	HMDB0011214*	Phosphatidylcholine plasmalogens	14.62	0.95 (0.85-1.07)	0.420194	>0.99	0.99 (0.86-1.14)	0.88157885333235	>0.99
PC(P-36:0)/PC(O-36:1)	HMDB0011241*	Phosphatidylcholine plasmalogens	9.53	1.16 (0.92-1.46)	0.212362	>0.99	NA (NA-NA)	NA	NA
PC(P-36:1)/PC(O-36:2)	HMDB0011243*	Phosphatidylcholine plasmalogens	8.24	0.99 (0.88-1.11)	0.817357	>0.99	0.92 (0.8-1.07)	0.271058334732331	>0.99
PC(P-36:2)/PC(O-36:3)	HMDB0011244*	Phosphatidylcholine plasmalogens	8.42	1.02 (0.91-1.14)	0.736074	>0.99	1 (0.86-1.15)	0.976426160672553	>0.99
PC(P-36:4)/PC(O-36:5)	HMDB0011220*	Phosphatidylcholine plasmalogens	7.61	0.96 (0.86-1.08)	0.5292	>0.99	1.02 (0.89-1.19)	0.744001517271044	>0.99
PC(P-38:3)/PC(O-38:4)	HMDB0011252*	Phosphatidylcholine plasmalogens	8.41	1.06 (0.94-1.2)	0.346562	>0.99	1.03 (0.89-1.19)	0.721330603739412	>0.99
PC(P-38:5)/PC(O-38:6)	HMDB0011319*	Phosphatidylcholine plasmalogens	7.1	1.07 (0.85-1.35)	0.564554	>0.99	NA (NA-NA)	NA	NA
PC(P-38:6)/PC(O-38:7)	HMDB0011229*	Phosphatidylcholine plasmalogens	8.89	0.98 (0.87-1.1)	0.739999	>0.99	0.98 (0.85-1.13)	0.798740740060378	>0.99
PC(P-40:6)/PC(O-40:7)	HMDB0011294*	Phosphatidylcholine plasmalogens	8.04	0.94 (0.74-1.19)	0.615462	>0.99	NA (NA-NA)	NA	NA
PE(32:0)	HMDB0008923*	Phosphatidylethanolamines	18.52	1.07 (0.93-1.22)	0.369888	>0.99	1.03 (0.86-1.23)	0.739415047597401	>0.99
PE(34:0)	HMDB0008925*	Phosphatidylethanolamines	8.57	1.02 (0.91-1.15)	0.729098	>0.99	1.01 (0.88-1.16)	0.905329166299341	>0.99
PE(34:2)	HMDB0008928*	Phosphatidylethanolamines	13.12	1.17 (1.04-1.32)	0.0118072	>0.99	1.14 (0.98-1.31)	0.0863092194418653	>0.99
PE(36:0)	HMDB0008991*	Phosphatidylethanolamines	9.34	1.04 (0.91-1.2)	0.56549	>0.99	1.01 (0.84-1.22)	0.899442975636954	>0.99
PE(36:1)	HMDB0008993*	Phosphatidylethanolamines	12.37	1.17 (1.02-1.35)	0.0244939	>0.99	1.1 (0.93-1.31)	0.275292543955446	>0.99
PE(36:2)	HMDB0008994*	Phosphatidylethanolamines	9.42	1.13 (1-1.27)	0.0510104	>0.99	1.07 (0.92-1.23)	0.373113291316631	>0.99
PE(36:3)	HMDB0009060*	Phosphatidylethanolamines	10.34	1.12 (0.99-1.26)	0.0784926	>0.99	1.03 (0.88-1.19)	0.723300126961377	>0.99
PE(36:4)	HMDB0008937*	Phosphatidylethanolamines	9.87	1.17 (1.03-1.32)	0.0127206	>0.99	1.17 (1.01-1.35)	0.0394813838830438	>0.99
PE(38:2)	HMDB0008942*	Phosphatidylethanolamines	8.75	0.98 (0.87-1.1)	0.758553	>0.99	0.94 (0.81-1.09)	0.386607013843236	>0.99
PE(38:4)	HMDB0009003*	Phosphatidylethanolamines	8.97	1.12 (0.99-1.26)	0.0627677	>0.99	1.1 (0.95-1.26)	0.196208520509109	>0.99
PE(38:5)	HMDB0009069*	Phosphatidylethanolamines	28.1	1.15 (1.01-1.29)	0.0302569	>0.99	1.14 (0.99-1.31)	0.0763613533555208	>0.99
PE(38:6)	HMDB0009102*	Phosphatidylethanolamines	8.49	1.1 (0.97-1.24)	0.130519	>0.99	1.05 (0.9-1.21)	0.535784117429575	>0.99
PE(40:6)	HMDB0009012*	Phosphatidylethanolamines	14.37	1.09 (0.97-1.24)	0.157145	>0.99	1.03 (0.9-1.2)	0.641647428324518	>0.99
PE(P-34:1)/PE(O-34:2)	HMDB0008952*	Phosphatidylethanolamine plasmalogens	13.03	1.07 (0.95-1.21)	0.25259	>0.99	1.13 (0.97-1.31)	0.108901416727281	>0.99
PE(P-34:2)/PE(O-34:3)	HMDB0011343*	Phosphatidylethanolamine plasmalogens	11.24	1.01 (0.9-1.13)	0.885886	>0.99	1.04 (0.9-1.19)	0.622733536551115	>0.99
PE(P-36:0)/PE(O-36:1)	HMDB0009016*	Phosphatidylethanolamine plasmalogens	18.25	0.98 (0.87-1.11)	0.770537	>0.99	0.96 (0.82-1.11)	0.563878785319685	>0.99
PE(P-36:1)/PE(O-36:2)	HMDB0009082*	Phosphatidylethanolamine plasmalogens	9.56	1.05 (0.93-1.18)	0.452067	>0.99	1.07 (0.92-1.23)	0.384066990257415	>0.99
PE(P-36:2)/PE(O-36:3)	HMDB0011441*	Phosphatidylethanolamine plasmalogens	10.14	1.03 (0.92-1.15)	0.62719	>0.99	1.02 (0.89-1.18)	0.772862027063441	>0.99
PE(P-36:3)/PE(O-36:4)	HMDB0011442*	Phosphatidylethanolamine plasmalogens	10.68	1.01 (0.9-1.13)	0.891384	>0.99	1.01 (0.87-1.16)	0.929334257395348	>0.99
PE(P-36:4)/PE(O-36:5)	HMDB0011410*	Phosphatidylethanolamine plasmalogens	8.3	0.99 (0.89-1.12)	0.929761	>0.99	1.05 (0.91-1.21)	0.515585428436379	>0.99
PE(P-38:2)/PE(O-38:3)	HMDB0011384*	Phosphatidylethanolamine plasmalogens	10.8	0.98 (0.87-1.11)	0.778727	>0.99	0.98 (0.85-1.13)	0.788737549895602	>0.99
PE(P-38:4)/PE(O-38:5)	HMDB0011386*	Phosphatidylethanolamine plasmalogens	8.22	1.01 (0.89-1.13)	0.928448	>0.99	1.03 (0.89-1.2)	0.654160440869593	>0.99
PE(P-38:5)/PE(O-38:6)	HMDB0011387*	Phosphatidylethanolamine plasmalogens	7.96	1 (0.89-1.13)	0.944762	>0.99	1.06 (0.92-1.22)	0.430180717926126	>0.99
PE(P-38:6)/PE(O-38:7)	HMDB0011420*	Phosphatidylethanolamine plasmalogens	8.7	0.97 (0.86-1.09)	0.570784	>0.99	0.97 (0.84-1.12)	0.652213188826695	>0.99
PE(P-40:6)/PE(O-40:7)	HMDB0011394*	Phosphatidylethanolamine plasmalogens	8.02	0.99 (0.88-1.11)	0.813224	>0.99	0.97 (0.85-1.12)	0.708896096894287	>0.99
PE(P-42:10)/PE(O-42:11)	NA	Phosphatidylethanolamine plasmalogens	17.65	0.99 (0.88-1.12)	0.921034	>0.99	0.96 (0.82-1.11)	0.545793751250641	>0.99
Phenylalanine	HMDB0000159	Organic acids and derivatives	15.3	0.95 (0.84-1.07)	0.374703	>0.99	0.95 (0.83-1.1)	0.519245691650837	>0.99
phenylalanine-d8 [iSTD]	NA	NA	6.52	0.95 (0.83-1.09)	0.498686	>0.99	0.93 (0.8-1.1)	0.414366467455359	>0.99
Pipecolic acid	HMDB0000070	NA	16.52	0.97 (0.86-1.1)	0.650804	>0.99	1.03 (0.89-1.18)	0.724451929797939	>0.99
Piperine	HMDB0029377	Alkaloids and derivatives	40.82	0.97 (0.86-1.1)	0.64123	>0.99	0.94 (0.81-1.09)	0.400570021508683	>0.99
Proline	HMDB0000162	Carboxylic acids and derivatives	10.37	1.03 (0.91-1.16)	0.638546	>0.99	1.02 (0.88-1.18)	0.777900998848003	>0.99
Proline betaine	HMDB0004827	Organic acids and derivatives	48.03	0.96 (0.86-1.08)	0.533527	>0.99	0.9 (0.78-1.04)	0.15845371002449	>0.99
PS(34:0)	HMDB0012356*	Phosphatidylserines	9.01	0.97 (0.86-1.09)	0.588276	>0.99	1 (0.87-1.16)	0.986070401823422	>0.99
PS(P-36:1)/PS(O-36:2)	NA	Phosphatidylserine plasmalogens	18.71	1.02 (0.91-1.16)	0.703554	>0.99	1.02 (0.88-1.19)	0.75076028762011	>0.99
PS(P-36:2)/PS(O-36:3)	NA	Phosphatidylserine plasmalogens	19.74	1.12 (1-1.26)	0.059931	>0.99	1.11 (0.96-1.28)	0.151602159405613	>0.99
Pseudouridine	HMDB0000767	Nucleosides, nucleotides, and analogues	31.52	1 (0.89-1.13)	0.992973	>0.99	1.03 (0.9-1.19)	0.643672802674612	>0.99
Pterin	HMDB0000802	NA	40.07	1.05 (0.93-1.18)	0.46291	>0.99	1.05 (0.91-1.22)	0.481040797952748	>0.99
Quinine	HMDB0014611	Alkaloids and derivatives	62.32	1.04 (0.76-1.42)	0.814532	>0.99	NA (NA-NA)	NA	NA
Retinol	HMDB0000305	NA	21.25	1.13 (1.01-1.28)	0.0394286	>0.99	1.1 (0.96-1.27)	0.171758648113235	>0.99
Ribothymidine	HMDB0000884	Nucleosides, nucleotides, and analogues	22.8	0.98 (0.87-1.11)	0.758892	>0.99	1.04 (0.9-1.2)	0.621676481056209	>0.99
Serotonin	HMDB0000259	NA	22.46	0.99 (0.86-1.13)	0.855234	>0.99	0.99 (0.83-1.18)	0.889356948942302	>0.99
SM(d18:1/14:0)	HMDB0012097	Sphingomyelins	8.27	0.92 (0.8-1.06)	0.254842	>0.99	0.82 (0.68-0.99)	0.0402209306941173	>0.99
SM(d18:1/16:0)	HMDB0010169	Sphingomyelins	8.75	1.03 (0.91-1.17)	0.607478	>0.99	1.01 (0.87-1.18)	0.874085109928833	>0.99
SM(d18:1/16:1)	HMDB0240613	Sphingomyelins	8.85	1 (0.88-1.13)	0.962062	>0.99	1.02 (0.88-1.18)	0.803743649078962	>0.99
SM(d18:1/18:0)	HMDB0001348	Sphingomyelins	9.42	1.04 (0.92-1.17)	0.569828	>0.99	1.02 (0.89-1.18)	0.743991880737078	>0.99
SM(d18:1/18:1)	HMDB0012101*	Sphingomyelins	8.65	1.03 (0.9-1.19)	0.647814	>0.99	1.01 (0.84-1.23)	0.882175853172718	>0.99
SM(d18:1/20:0)	HMDB0012102	Sphingomyelins	8.42	1.01 (0.89-1.14)	0.932471	>0.99	0.97 (0.84-1.13)	0.707557763190379	>0.99
SM(d18:1/22:0)	HMDB0012103	Sphingomyelins	8.14	1.09 (0.86-1.38)	0.493109	>0.99	NA (NA-NA)	NA	NA
SM(d18:1/24:1)	HMDB0012107*	Sphingomyelins	8.65	1.05 (0.93-1.18)	0.433553	>0.99	1.03 (0.89-1.19)	0.656793790778933	>0.99
Sphinganine	HMDB0000269	NA	43.42	1.03 (0.8-1.32)	0.835962	>0.99	NA (NA-NA)	NA	NA
Sphingosine	HMDB0000252*	NA	59.06	0.9 (0.66-1.21)	0.481799	>0.99	NA (NA-NA)	NA	NA
Symmetric dimethyl-arginine	HMDB0003334	Organic acids and derivatives	18.9	0.92 (0.81-1.05)	0.229653	>0.99	0.94 (0.8-1.09)	0.41073155226362	>0.99
Targinine	HMDB0029416	Organic acids and derivatives	17.32	1 (0.87-1.15)	0.972756	>0.99	1 (0.83-1.2)	0.992153470995313	>0.99
TG(41:0)	HMDB0072022	Triglycerides	37.8	0.99 (0.77-1.28)	0.964824	>0.99	1.05 (0.77-1.45)	0.746374331956645	>0.99
TG(42:0)	HMDB0072780*	Triglycerides	25.93	1.07 (0.95-1.2)	0.250623	>0.99	1.05 (0.91-1.23)	0.495521877580271	>0.99
TG(43:0)	HMDB0042062*	Triglycerides	35.58	1.05 (0.91-1.21)	0.478483	>0.99	0.98 (0.82-1.17)	0.852217222500426	>0.99
TG(43:1)	HMDB0042098*	Triglycerides	41.6	1.12 (0.98-1.28)	0.108533	>0.99	1.05 (0.89-1.23)	0.578492476053195	>0.99
TG(44:0)	HMDB0042063*	Triglycerides	19.48	1.1 (0.98-1.24)	0.121828	>0.99	1.09 (0.94-1.27)	0.267326701994457	>0.99
TG(44:1)	HMDB0042301*	Triglycerides	20.25	1.1 (0.98-1.24)	0.104199	>0.99	1.08 (0.93-1.26)	0.289473457386547	>0.99
TG(44:2)	HMDB0042279*	Triglycerides	21.05	1.08 (0.96-1.21)	0.228679	>0.99	1.05 (0.9-1.22)	0.535189340147924	>0.99
TG(45:1)	HMDB0042099*	Triglycerides	19.09	1.12 (1-1.26)	0.0552329	>0.99	1.09 (0.94-1.26)	0.241348191144986	>0.99
TG(45:2)	HMDB0043170*	Triglycerides	22.88	1.1 (0.98-1.24)	0.104685	>0.99	1.05 (0.91-1.22)	0.488730926098736	>0.99
TG(45:3)	NA	Triglycerides	25.6	1.08 (0.95-1.24)	0.236217	>0.99	1.04 (0.88-1.23)	0.64409417165628	>0.99
TG(46:0)	HMDB0010411*	Triglycerides	12.95	1.12 (0.99-1.26)	0.0679854	>0.99	1.13 (0.97-1.32)	0.129846748802171	>0.99
TG(46:1)	HMDB0010412*	Triglycerides	11.78	1.12 (1-1.26)	0.057077	>0.99	1.12 (0.97-1.31)	0.127607004672239	>0.99
TG(46:2)	HMDB0010419*	Triglycerides	15.93	1.11 (0.98-1.25)	0.0892078	>0.99	1.09 (0.94-1.27)	0.233364976596331	>0.99
TG(46:3)	HMDB0042751*	Triglycerides	18.32	1.11 (0.99-1.25)	0.0828471	>0.99	1.07 (0.92-1.24)	0.379270759799803	>0.99
TG(46:4)	HMDB0042548*	Triglycerides	21.42	1.09 (0.97-1.23)	0.157434	>0.99	1.05 (0.9-1.21)	0.55549354141226	>0.99
TG(47:1)	HMDB0042100*	Triglycerides	11.55	1.12 (1-1.26)	0.0521306	>0.99	1.11 (0.96-1.29)	0.150301542100548	>0.99
TG(47:2)	HMDB0042076*	Triglycerides	13.12	1.13 (1-1.26)	0.0449963	>0.99	1.1 (0.95-1.27)	0.185069610726053	>0.99
TG(48:0)	HMDB0005356*	Triglycerides	10.8	1.12 (0.99-1.25)	0.0697001	>0.99	1.13 (0.97-1.32)	0.109459860527886	>0.99
TG(48:1)	HMDB0005359*	Triglycerides	9.87	1.14 (1.02-1.29)	0.0260057	>0.99	1.16 (0.99-1.35)	0.0588766220809696	>0.99
TG(48:2)	HMDB0005376*	Triglycerides	7.71	1.16 (1.03-1.3)	0.0169549	>0.99	1.16 (1-1.35)	0.0556252787735508	>0.99
TG(48:3)	HMDB0005432*	Triglycerides	11.35	1.12 (1-1.27)	0.0544654	>0.99	1.09 (0.94-1.27)	0.236015538073588	>0.99
TG(48:4)	HMDB0042811*	Triglycerides	15.21	1.08 (0.96-1.22)	0.185754	>0.99	1.05 (0.9-1.22)	0.528995028657077	>0.99
TG(48:5)	HMDB0042789*	Triglycerides	17.29	1.07 (0.95-1.2)	0.267663	>0.99	1.04 (0.89-1.2)	0.634782719786522	>0.99
TG(49:2)	HMDB0011706*	Triglycerides	7.35	1.13 (1.01-1.27)	0.0379148	>0.99	1.13 (0.98-1.31)	0.094180655425572	>0.99
TG(49:3)	HMDB0042103*	Triglycerides	7.69	1.14 (1.02-1.28)	0.0250007	>0.99	1.1 (0.96-1.28)	0.177568309289329	>0.99
TG(50:0)	HMDB0005357*	Triglycerides	13.19	1.12 (1-1.26)	0.0508671	>0.99	1.15 (0.99-1.33)	0.0774005484920162	>0.99
TG(50:4)	HMDB0005435*	Triglycerides	8.65	1.14 (1.01-1.29)	0.0314036	>0.99	1.09 (0.94-1.26)	0.245188887824695	>0.99
TG(50:5)	HMDB0010471*	Triglycerides	12.15	1.09 (0.97-1.23)	0.143691	>0.99	1.06 (0.92-1.23)	0.434652090414942	>0.99
TG(50:6)	HMDB0010497*	Triglycerides	15.05	1.05 (0.93-1.19)	0.408794	>0.99	1.03 (0.89-1.19)	0.729777781803045	>0.99
TG(51:0)	HMDB0031106*	Triglycerides	21.58	1.09 (0.97-1.23)	0.126161	>0.99	1.08 (0.93-1.25)	0.344944829710929	>0.99
TG(51:1)	HMDB0042104*	Triglycerides	8.66	1.1 (0.98-1.24)	0.095194	>0.99	1.12 (0.97-1.3)	0.114084757620828	>0.99
TG(51:2)	HMDB0005362*	Triglycerides	6.46	1.14 (1.01-1.28)	0.0274356	>0.99	1.16 (1-1.35)	0.0440849862113151	>0.99
TG(51:3)	HMDB0011701*	Triglycerides	7.54	1.1 (0.98-1.24)	0.101252	>0.99	1.06 (0.91-1.23)	0.447299457249147	>0.99
TG(52:0)	HMDB0005365*	Triglycerides	20.1	1.13 (1.01-1.28)	0.0359362	>0.99	1.12 (0.97-1.31)	0.132410331754035	>0.99
TG(52:1)	HMDB0005367*	Triglycerides	9.52	1.16 (1.03-1.31)	0.0129034	>0.99	1.16 (1-1.35)	0.0574420409297758	>0.99
TG(52:4)	HMDB0005363*	Triglycerides	5.31	1.09 (0.97-1.23)	0.144929	>0.99	1.04 (0.89-1.2)	0.645455291158867	>0.99
TG(52:5)	HMDB0005380*	Triglycerides	5.96	1.1 (0.98-1.23)	0.1235	>0.99	1.04 (0.9-1.21)	0.588886533691663	>0.99
TG(52:6)	HMDB0005436*	Triglycerides	9.29	1.06 (0.94-1.19)	0.3477	>0.99	1.02 (0.89-1.18)	0.742805669631061	>0.99
TG(52:7)	HMDB0010517*	Triglycerides	12.56	1.03 (0.91-1.16)	0.675977	>0.99	1 (0.86-1.15)	0.973606701958256	>0.99
TG(53:2)	HMDB0042196*	Triglycerides	7.53	1.13 (1.01-1.28)	0.0381342	>0.99	1.14 (0.98-1.32)	0.0863058368276697	>0.99
TG(53:3)	HMDB0043058*	Triglycerides	7.31	1.05 (0.93-1.18)	0.412051	>0.99	1.01 (0.87-1.17)	0.947473879239267	>0.99
TG(54:1)	HMDB0005395*	Triglycerides	17.25	1.16 (1.03-1.3)	0.0163888	>0.99	1.13 (0.97-1.31)	0.121213879476394	>0.99
TG(54:10)	HMDB0054096	Triglycerides	9.63	1.06 (0.94-1.2)	0.326368	>0.99	1.08 (0.93-1.24)	0.314380587148543	>0.99
TG(54:4)	HMDB0005370*	Triglycerides	6.22	1.06 (0.93-1.19)	0.3899	>0.99	0.96 (0.82-1.12)	0.621768155806718	>0.99
TG(54:5)	HMDB0005385*	Triglycerides	34	1.09 (0.97-1.23)	0.132613	>0.99	1.1 (0.95-1.26)	0.194569166725202	>0.99
TG(54:6)	HMDB0005391*	Triglycerides	6.07	1.01 (0.9-1.13)	0.891695	>0.99	1.02 (0.89-1.18)	0.742345200978498	>0.99
TG(54:8)	HMDB0010518*	Triglycerides	11.78	0.99 (0.88-1.12)	0.914348	>0.99	0.97 (0.84-1.12)	0.684647501348943	>0.99
TG(54:9)	HMDB0010498*	Triglycerides	34.7	0.95 (0.85-1.07)	0.437654	>0.99	0.95 (0.82-1.09)	0.46098443401805	>0.99
TG(55:2)	HMDB0042226*	Triglycerides	18.13	1.14 (1.01-1.28)	0.0356802	>0.99	1.1 (0.95-1.27)	0.199775661209119	>0.99
TG(55:3)	HMDB0042466*	Triglycerides	7.93	0.99 (0.88-1.11)	0.818497	>0.99	0.95 (0.82-1.11)	0.522535489585349	>0.99
TG(56:1)	HMDB0005396*	Triglycerides	22.19	1.17 (1.03-1.34)	0.0142131	>0.99	1.13 (0.96-1.32)	0.133288586605219	>0.99
TG(56:10)	HMDB0010513*	Triglycerides	16.18	0.96 (0.84-1.1)	0.585544	>0.99	0.96 (0.81-1.14)	0.652318598261068	>0.99
TG(56:2)	HMDB0005404*	Triglycerides	17.54	1.17 (1.03-1.32)	0.012986	>0.99	1.12 (0.97-1.3)	0.120210695141428	>0.99
TG(56:4)	HMDB0005398*	Triglycerides	7.48	1.07 (0.95-1.2)	0.293259	>0.99	1.01 (0.87-1.17)	0.882719893108288	>0.99
TG(56:5)	HMDB0005406*	Triglycerides	5.6	0.95 (0.85-1.07)	0.421096	>0.99	0.97 (0.85-1.12)	0.696302242604353	>0.99
TG(56:6)	HMDB0005456*	Triglycerides	5.24	0.96 (0.85-1.08)	0.459521	>0.99	0.94 (0.82-1.08)	0.405271487067358	>0.99
TG(56:7)	HMDB0005462*	Triglycerides	6.15	0.97 (0.86-1.09)	0.567637	>0.99	0.92 (0.79-1.06)	0.225538852564386	>0.99
TG(56:8)	HMDB0005392*	Triglycerides	3.86	0.92 (0.81-1.03)	0.139366	>0.99	0.88 (0.76-1.01)	0.0759177236364519	>0.99
TG(56:9)	HMDB0005448*	Triglycerides	7.71	0.94 (0.84-1.06)	0.293653	>0.99	0.91 (0.8-1.05)	0.214294546918826	>0.99
TG(58:10)	HMDB0005476*	Triglycerides	5.02	0.9 (0.8-1.02)	0.0904047	>0.99	0.87 (0.75-1)	0.0562982389158628	>0.99
TG(58:11)	HMDB0010531*	Triglycerides	10.73	0.92 (0.82-1.03)	0.148916	>0.99	0.92 (0.8-1.05)	0.215416379042133	>0.99
TG(58:6)	HMDB0005458*	Triglycerides	7.35	0.95 (0.84-1.07)	0.373428	>0.99	0.92 (0.8-1.06)	0.255389115886744	>0.99
TG(58:7)	HMDB0005471*	Triglycerides	13.8	0.92 (0.81-1.04)	0.18301	>0.99	0.84 (0.72-0.98)	0.0228984192074876	>0.99
TG(58:9)	HMDB0005463*	Triglycerides	8.73	0.9 (0.8-1.01)	0.0797826	>0.99	0.84 (0.73-0.98)	0.0254171045526999	>0.99
TG(60:12)	HMDB0005478*	Triglycerides	11.48	0.9 (0.8-1.01)	0.0843413	>0.99	0.87 (0.75-1)	0.0559007977469845	>0.99
Thiamine	HMDB0000235	NA	14.62	1.02 (0.9-1.14)	0.794895	>0.99	1.03 (0.89-1.19)	0.652537288891135	>0.99
Thyroxine	HMDB0000248	Carboxylic acids and derivatives	16.96	0.97 (0.85-1.1)	0.636643	>0.99	0.96 (0.82-1.13)	0.635260707855159	>0.99
trans-3-Hydroxycotinine	HMDB0001390	Organoheterocyclic compounds	20.97	1.01 (0.89-1.15)	0.91248	>0.99	1.03 (0.88-1.2)	0.744620019511709	>0.99
Trigonelline	HMDB0000875	Alkaloids and derivatives	14.46	0.92 (0.82-1.04)	0.195399	>0.99	0.9 (0.77-1.05)	0.175679193505686	>0.99
Trimethylamine N-oxide	HMDB0000925	Organonitrogen compounds	33.87	0.94 (0.83-1.06)	0.305709	>0.99	0.93 (0.81-1.08)	0.343689932370235	>0.99
Trimethylbenzene	HMDB0013733	Benzene and substituted derivatives	23.36	0.94 (0.82-1.08)	0.367648	>0.99	0.93 (0.79-1.1)	0.408675166930789	>0.99
Tryptophan	HMDB0000929	Organoheterocyclic compounds	15.04	0.99 (0.88-1.11)	0.842488	>0.99	1.04 (0.9-1.2)	0.614915790122381	>0.99
Tyrosine	HMDB0000158	Carboxylic acids and derivatives	14.63	0.99 (0.88-1.11)	0.842728	>0.99	1 (0.87-1.16)	0.958203650037734	>0.99
Ureidopropionic acid	HMDB0000026	Organic acids and derivatives	17.8	0.91 (0.81-1.03)	0.153517	>0.99	0.96 (0.83-1.11)	0.557876881755391	>0.99
Uric acid	HMDB0000289	Imidazopyrimidines	21.87	1 (0.88-1.13)	0.989375	>0.99	1.04 (0.9-1.21)	0.588619724542129	>0.99
Urocanic acid	HMDB0000301	NA	119.02	1 (0.89-1.13)	0.944717	>0.99	1 (0.86-1.15)	0.949292039823129	>0.99
Valine	HMDB0000883	Carboxylic acids and derivatives	13.3	1 (0.89-1.13)	0.99981	>0.99	1.05 (0.9-1.22)	0.56758945521756	>0.99
Warfarin	HMDB0001935	NA	31.43	1.07 (0.66-1.73)	0.789282	>0.99	NA (NA-NA)	NA	NA
Xanthine	HMDB0000292	NA	45.61	0.91 (0.71-1.17)	0.465782	>0.99	NA (NA-NA)	NA	NA
Xanthopterin	NA	NA	26.65	0.98 (0.87-1.11)	0.768206	>0.99	1.01 (0.87-1.17)	0.926261177150131	>0.99
Sulfapyridine	HMDB0015028	NA		NA (NA-NA)		NA	NA (NA-NA)	NA	NA
Verapamil	HMDB0001850	NA	50.06	NA (NA-NA)		NA	NA (NA-NA)	NA	NA

## Sheet: Supplementary Data 2
Supplementary Data 2. Odds ratios (OR) and 95% confidence intervals (CI) of glaucoma for all metabolites in multivariable-adjusted model in the UK Biobank (2238 glaucoma cases, 44723 controls)
Data are presented as odds ratios and 95% confidence intervals estimated with logistic regression models. All statistical tests are two-sided, and we accounted for multiple comparisons by using p-values based on number of effective tests (NEF). Abbreviations: CI=confidence interval; OR=odds ratio Multiple logistic regression model includes age, gender, smoking status, physical activity, BMI, ethn…
METABOLITE	Classification	Subclassification	OR (95% CI)	p	NEF
Lactate	Glycolysis related metabolites	NA	0.84 (0.8-0.88)	1.80936e-15	6.15183248018725e-14
Pyruvate	Glycolysis related metabolites	NA	0.89 (0.85-0.93)	2.36953e-07	8.05640372421068e-06
Citrate	Glycolysis related metabolites	NA	0.9 (0.86-0.94)	1.39468e-06	4.74191190805361e-05
3-Hydroxybutyrate	Ketone bodies	NA	0.9 (0.86-0.94)	2.49974e-06	8.49910827934202e-05
Tyrosine	Amino acids	Aromatic amino acids	1.11 (1.06-1.16)	4.64227e-06	0.000157837238874535
Acetate	Ketone bodies	NA	0.91 (0.87-0.95)	6.78745e-06	0.000230773462409604
Glucose	Glycolysis related metabolites	NA	1.11 (1.06-1.16)	9.41535e-06	0.00032012185695481
Glutamine	Amino acids	NA	1.07 (1.03-1.12)	0.00161518	0.0549160736664439
Triglycerides in IDL	Lipoprotein subclasses	IDL (average diameter 28.6 nm)	1.07 (1.02-1.12)	0.00476527	0.162019203154361
Triglycerides in Large LDL	Lipoprotein subclasses	Large LDL (average diameter 25.5 nm)	1.06 (1.02-1.11)	0.00684517	0.232735892247656
Triglycerides in Very Small VLDL	Lipoprotein subclasses	Very small VLDL (average diameter 31.3 nm)	1.06 (1.01-1.11)	0.00931434	0.316687636821363
Triglycerides in LDL	Triglycerides	NA	1.06 (1.01-1.11)	0.0102892	0.3498321113032
Triglycerides in Medium LDL	Lipoprotein subclasses	Medium LDL (average diameter 23 nm)	1.06 (1.01-1.11)	0.0168412	0.572601893460534
Phenylalanine	Amino acids	Aromatic amino acids	1.05 (1-1.09)	0.0379376	>0.99
Valine	Amino acids	Branched-chain amino acids	1.05 (1-1.1)	0.0393861	>0.99
Triglycerides in Very Large HDL	Lipoprotein subclasses	Very large HDL (average diameter 14.3 nm)	1.05 (1-1.09)	0.0416775	>0.99
Triglycerides in Small VLDL	Lipoprotein subclasses	Small VLDL (average diameter 36.8 nm)	1.05 (1-1.1)	0.045772	>0.99
Triglycerides in Small LDL	Lipoprotein subclasses	Small LDL (average diameter 18.7 nm)	1.05 (1-1.09)	0.0591727	>0.99
Total Concentration of Branched-Chain Amino Acids (Leucine + Isoleucine + Valine)	Amino acids	Branched-chain amino acids	1.04 (1-1.09)	0.0672217	>0.99
Total Triglycerides	Triglycerides	NA	1.04 (1-1.09)	0.0706026	>0.99
Isoleucine	Amino acids	Branched-chain amino acids	1.04 (1-1.09)	0.0793009	>0.99
Phospholipids in Very Small VLDL	Lipoprotein subclasses	Very small VLDL (average diameter 31.3 nm)	1.04 (0.99-1.09)	0.0809591	>0.99
Total Lipids in Very Small VLDL	Lipoprotein subclasses	Very small VLDL (average diameter 31.3 nm)	1.04 (0.99-1.09)	0.0897603	>0.99
Triglycerides in HDL	Triglycerides	NA	1.04 (0.99-1.09)	0.0928366	>0.99
Triglycerides in VLDL	Triglycerides	NA	1.04 (0.99-1.09)	0.112221	>0.99
Saturated Fatty Acids	Fatty acids	NA	1.04 (0.99-1.09)	0.112946	>0.99
Triglycerides in Small HDL	Lipoprotein subclasses	Small HDL (average diameter 8.7 nm)	1.04 (0.99-1.09)	0.124947	>0.99
Triglycerides in Medium HDL	Lipoprotein subclasses	Medium HDL (average diameter 10.9 nm)	1.04 (0.99-1.08)	0.132705	>0.99
Concentration of Very Small VLDL Particles	Lipoprotein subclasses	Very small VLDL (average diameter 31.3 nm)	1.04 (0.99-1.09)	0.14089	>0.99
Triglycerides in Very Large VLDL	Lipoprotein subclasses	Very large VLDL (average diameter 64 nm)	1.04 (0.99-1.09)	0.147139	>0.99
Glycoprotein Acetyls	Inflammation	NA	1.04 (0.99-1.08)	0.14775	>0.99
Triglycerides in Large HDL	Lipoprotein subclasses	Large HDL (average diameter 12.1 nm)	1.03 (0.99-1.08)	0.148412	>0.99
Free Cholesterol in Very Small VLDL	Lipoprotein subclasses	Very small VLDL (average diameter 31.3 nm)	1.04 (0.99-1.09)	0.151889	>0.99
Triglycerides in Medium VLDL	Lipoprotein subclasses	Medium VLDL (average diameter 44.5 nm)	1.03 (0.99-1.08)	0.156132	>0.99
Phosphatidylcholines	Other lipids	NA	1.04 (0.99-1.09)	0.159423	>0.99
Triglycerides in Large VLDL	Lipoprotein subclasses	Large VLDL (average diameter 53.6 nm)	1.03 (0.99-1.08)	0.164817	>0.99
Docosahexaenoic Acid	Fatty acids	NA	1.03 (0.99-1.08)	0.165013	>0.99
Concentration of Small VLDL Particles	Lipoprotein subclasses	Small VLDL (average diameter 36.8 nm)	1.03 (0.99-1.08)	0.171274	>0.99
Phospholipids in Large VLDL	Lipoprotein subclasses	Large VLDL (average diameter 53.6 nm)	1.03 (0.99-1.08)	0.172005	>0.99
Leucine	Amino acids	Branched-chain amino acids	1.03 (0.98-1.08)	0.195848	>0.99
Total Lipids in Lipoprotein Particles	Total lipids	NA	1.03 (0.98-1.08)	0.196232	>0.99
Concentration of Very Large VLDL Particles	Lipoprotein subclasses	Very large VLDL (average diameter 64 nm)	1.03 (0.98-1.08)	0.198845	>0.99
Total Lipids in Small VLDL	Lipoprotein subclasses	Small VLDL (average diameter 36.8 nm)	1.03 (0.98-1.08)	0.2	>0.99
Total Lipids in Large VLDL	Lipoprotein subclasses	Large VLDL (average diameter 53.6 nm)	1.03 (0.98-1.08)	0.20658	>0.99
Total Lipids in VLDL	Total lipids	NA	1.03 (0.98-1.08)	0.209304	>0.99
Concentration of Large VLDL Particles	Lipoprotein subclasses	Large VLDL (average diameter 53.6 nm)	1.03 (0.98-1.08)	0.209489	>0.99
Concentration of VLDL Particles	Lipoprotein particle concentrations	NA	1.03 (0.98-1.08)	0.213421	>0.99
Total Phospholipids in Lipoprotein Particles	Phospholipids	NA	1.03 (0.98-1.08)	0.225456	>0.99
Phospholipids in Very Large VLDL	Lipoprotein subclasses	Very large VLDL (average diameter 64 nm)	1.03 (0.98-1.08)	0.226225	>0.99
Omega-3 Fatty Acids	Fatty acids	NA	1.03 (0.98-1.08)	0.228376	>0.99
Phospholipids in Small LDL	Lipoprotein subclasses	Small LDL (average diameter 18.7 nm)	1.03 (0.98-1.08)	0.23072	>0.99
Total Lipids in Very Large VLDL	Lipoprotein subclasses	Very large VLDL (average diameter 64 nm)	1.03 (0.98-1.08)	0.234143	>0.99
Phospholipids in VLDL	Phospholipids	NA	1.03 (0.98-1.08)	0.23564	>0.99
Total Fatty Acids	Fatty acids	NA	1.03 (0.98-1.07)	0.255115	>0.99
Cholesterol in Very Small VLDL	Lipoprotein subclasses	Very small VLDL (average diameter 31.3 nm)	1.03 (0.98-1.08)	0.25814	>0.99
Albumin	Fluid balance	NA	0.98 (0.93-1.02)	0.269464	>0.99
Phosphoglycerides	Other lipids	NA	1.03 (0.98-1.08)	0.273113	>0.99
Cholesteryl Esters in Small HDL	Lipoprotein subclasses	Small HDL (average diameter 8.7 nm)	0.98 (0.93-1.02)	0.278827	>0.99
Free Cholesterol in Very Large HDL	Lipoprotein subclasses	Very large HDL (average diameter 14.3 nm)	1.03 (0.98-1.08)	0.283459	>0.99
Free Cholesterol in Large VLDL	Lipoprotein subclasses	Large VLDL (average diameter 53.6 nm)	1.03 (0.98-1.08)	0.28484	>0.99
Creatinine	Fluid balance	NA	0.97 (0.92-1.02)	0.285692	>0.99
Phospholipids in Very Large HDL	Lipoprotein subclasses	Very large HDL (average diameter 14.3 nm)	1.03 (0.98-1.08)	0.286699	>0.99
Free Cholesterol in Very Large VLDL	Lipoprotein subclasses	Very large VLDL (average diameter 64 nm)	1.02 (0.98-1.07)	0.305	>0.99
Total Lipids in Very Large HDL	Lipoprotein subclasses	Very large HDL (average diameter 14.3 nm)	1.03 (0.98-1.08)	0.31184	>0.99
Total Lipids in Medium VLDL	Lipoprotein subclasses	Medium VLDL (average diameter 44.5 nm)	1.02 (0.98-1.07)	0.321587	>0.99
Cholesteryl Esters in Very Small VLDL	Lipoprotein subclasses	Very small VLDL (average diameter 31.3 nm)	1.03 (0.98-1.08)	0.325294	>0.99
Free Cholesterol in VLDL	Free cholesterol	NA	1.02 (0.98-1.07)	0.344588	>0.99
Concentration of Very Large HDL Particles	Lipoprotein subclasses	Very large HDL (average diameter 14.3 nm)	1.03 (0.97-1.08)	0.345741	>0.99
Free Cholesterol in Small HDL	Lipoprotein subclasses	Small HDL (average diameter 8.7 nm)	1.02 (0.98-1.07)	0.369927	>0.99
Phospholipids in Small VLDL	Lipoprotein subclasses	Small VLDL (average diameter 36.8 nm)	1.02 (0.98-1.07)	0.371473	>0.99
Cholesterol in Large VLDL	Lipoprotein subclasses	Large VLDL (average diameter 53.6 nm)	1.02 (0.97-1.07)	0.373653	>0.99
Concentration of Small LDL Particles	Lipoprotein subclasses	Small LDL (average diameter 18.7 nm)	1.02 (0.97-1.07)	0.383474	>0.99
Alanine	Amino acids	NA	0.98 (0.94-1.03)	0.390965	>0.99
Total Cholines	Other lipids	NA	1.02 (0.97-1.07)	0.392537	>0.99
Phospholipids in Medium VLDL	Lipoprotein subclasses	Medium VLDL (average diameter 44.5 nm)	1.02 (0.97-1.07)	0.409663	>0.99
Free Cholesterol in HDL	Free cholesterol	NA	1.02 (0.97-1.08)	0.427848	>0.99
Free Cholesterol in Large HDL	Lipoprotein subclasses	Large HDL (average diameter 12.1 nm)	1.02 (0.97-1.08)	0.433651	>0.99
Total Lipids in IDL	Lipoprotein subclasses	IDL (average diameter 28.6 nm)	1.02 (0.97-1.07)	0.439883	>0.99
Cholesterol in Very Large VLDL	Lipoprotein subclasses	Very large VLDL (average diameter 64 nm)	1.02 (0.97-1.07)	0.45433	>0.99
Histidine	Amino acids	NA	0.98 (0.94-1.03)	0.461405	>0.99
Phospholipids in IDL	Lipoprotein subclasses	IDL (average diameter 28.6 nm)	1.02 (0.97-1.07)	0.463483	>0.99
Polyunsaturated Fatty Acids	Fatty acids	NA	1.02 (0.97-1.07)	0.468653	>0.99
Total Lipids in Small LDL	Lipoprotein subclasses	Small LDL (average diameter 18.7 nm)	1.02 (0.97-1.07)	0.471941	>0.99
Cholesterol in Very Large HDL	Lipoprotein subclasses	Very large HDL (average diameter 14.3 nm)	1.02 (0.97-1.07)	0.472588	>0.99
Total Free Cholesterol	Free cholesterol	NA	1.02 (0.97-1.07)	0.486435	>0.99
Cholesteryl Esters in Large VLDL	Lipoprotein subclasses	Large VLDL (average diameter 53.6 nm)	1.02 (0.97-1.06)	0.4959	>0.99
Cholesteryl Esters in IDL	Lipoprotein subclasses	IDL (average diameter 28.6 nm)	1.02 (0.97-1.07)	0.49639	>0.99
Apolipoprotein B	Apolipoproteins	NA	1.02 (0.97-1.07)	0.501463	>0.99
VLDL Cholesterol	Cholesterol	NA	1.02 (0.97-1.06)	0.505349	>0.99
Remnant Cholesterol (Non-HDL, Non-LDL -Cholesterol)	Cholesterol	NA	1.02 (0.97-1.07)	0.505682	>0.99
Acetone	Ketone bodies	NA	0.99 (0.94-1.03)	0.517999	>0.99
Concentration of Large LDL Particles	Lipoprotein subclasses	Large LDL (average diameter 25.5 nm)	1.02 (0.97-1.06)	0.527646	>0.99
Free Cholesterol in Small VLDL	Lipoprotein subclasses	Small VLDL (average diameter 36.8 nm)	1.01 (0.97-1.06)	0.531393	>0.99
Monounsaturated Fatty Acids	Fatty acids	NA	1.01 (0.97-1.06)	0.532756	>0.99
Free Cholesterol in Medium VLDL	Lipoprotein subclasses	Medium VLDL (average diameter 44.5 nm)	1.01 (0.97-1.06)	0.53399	>0.99
Concentration of Medium VLDL Particles	Lipoprotein subclasses	Medium VLDL (average diameter 44.5 nm)	1.01 (0.97-1.06)	0.539564	>0.99
Cholesteryl Esters in Small VLDL	Lipoprotein subclasses	Small VLDL (average diameter 36.8 nm)	1.01 (0.97-1.06)	0.542266	>0.99
Cholesteryl Esters in Very Large HDL	Lipoprotein subclasses	Very large HDL (average diameter 14.3 nm)	1.02 (0.96-1.07)	0.542601	>0.99
Cholesterol in Small VLDL	Lipoprotein subclasses	Small VLDL (average diameter 36.8 nm)	1.01 (0.97-1.06)	0.543506	>0.99
Concentration of Chylomicrons and Extremely Large VLDL Particles	Lipoprotein subclasses	Chylomicrons and extremely large VLDL (particle diameters from 75 nm upwards)	1.01 (0.97-1.06)	0.549737	>0.99
Phospholipids in HDL	Phospholipids	NA	1.02 (0.96-1.07)	0.551749	>0.99
Cholesterol in Small HDL	Lipoprotein subclasses	Small HDL (average diameter 8.7 nm)	0.99 (0.94-1.03)	0.553669	>0.99
Degree of Unsaturation	Fatty acids	NA	0.99 (0.94-1.03)	0.558752	>0.99
Phospholipids in Large HDL	Lipoprotein subclasses	Large HDL (average diameter 12.1 nm)	1.02 (0.96-1.07)	0.561716	>0.99
Concentration of LDL Particles	Lipoprotein particle concentrations	NA	1.01 (0.97-1.06)	0.578673	>0.99
Cholesteryl Esters in Large LDL	Lipoprotein subclasses	Large LDL (average diameter 25.5 nm)	1.01 (0.97-1.06)	0.580864	>0.99
Concentration of IDL Particles	Lipoprotein subclasses	IDL (average diameter 28.6 nm)	1.01 (0.97-1.06)	0.58974	>0.99
Total Cholesterol Minus HDL-C	Cholesterol	NA	1.01 (0.97-1.06)	0.595894	>0.99
Triglycerides in Chylomicrons and Extremely Large VLDL	Lipoprotein subclasses	Chylomicrons and extremely large VLDL (particle diameters from 75 nm upwards)	1.01 (0.97-1.06)	0.599726	>0.99
Phospholipids in Medium HDL	Lipoprotein subclasses	Medium HDL (average diameter 10.9 nm)	1.01 (0.96-1.06)	0.606022	>0.99
Average Diameter for HDL Particles	Lipoprotein particle sizes	NA	1.01 (0.96-1.07)	0.60801	>0.99
Cholesterol in IDL	Lipoprotein subclasses	IDL (average diameter 28.6 nm)	1.01 (0.96-1.07)	0.608791	>0.99
Total Cholesterol	Cholesterol	NA	1.01 (0.96-1.06)	0.612649	>0.99
Total Lipids in LDL	Total lipids	NA	1.01 (0.97-1.06)	0.615134	>0.99
Phospholipids in Medium LDL	Lipoprotein subclasses	Medium LDL (average diameter 23 nm)	1.01 (0.97-1.06)	0.618141	>0.99
Concentration of Small HDL Particles	Lipoprotein subclasses	Small HDL (average diameter 8.7 nm)	0.99 (0.95-1.03)	0.620808	>0.99
Total Lipids in Large LDL	Lipoprotein subclasses	Large LDL (average diameter 25.5 nm)	1.01 (0.97-1.06)	0.623705	>0.99
Cholesteryl Esters in LDL	Cholesteryl esters	NA	1.01 (0.97-1.06)	0.633509	>0.99
Total Lipids in Large HDL	Lipoprotein subclasses	Large HDL (average diameter 12.1 nm)	1.01 (0.96-1.07)	0.647823	>0.99
Average Diameter for VLDL Particles	Lipoprotein particle sizes	NA	1.01 (0.96-1.06)	0.661462	>0.99
Total Lipids in Medium LDL	Lipoprotein subclasses	Medium LDL (average diameter 23 nm)	1.01 (0.96-1.06)	0.661738	>0.99
Free Cholesterol in Medium HDL	Lipoprotein subclasses	Medium HDL (average diameter 10.9 nm)	1.01 (0.96-1.06)	0.66463	>0.99
Total Esterified Cholesterol	Cholesteryl esters	NA	1.01 (0.96-1.06)	0.671394	>0.99
Phospholipids in LDL	Phospholipids	NA	1.01 (0.96-1.06)	0.671433	>0.99
Cholesteryl Esters in VLDL	Cholesteryl esters	NA	1.01 (0.96-1.06)	0.674132	>0.99
Cholesteryl Esters in Very Large VLDL	Lipoprotein subclasses	Very large VLDL (average diameter 64 nm)	1.01 (0.96-1.06)	0.679026	>0.99
Free Cholesterol in Chylomicrons and Extremely Large VLDL	Lipoprotein subclasses	Chylomicrons and extremely large VLDL (particle diameters from 75 nm upwards)	1.01 (0.96-1.06)	0.679803	>0.99
Cholesteryl Esters in Medium HDL	Lipoprotein subclasses	Medium HDL (average diameter 10.9 nm)	0.99 (0.94-1.04)	0.681274	>0.99
Sphingomyelins	Other lipids	NA	1.01 (0.96-1.06)	0.686218	>0.99
Phospholipids in Chylomicrons and Extremely Large VLDL	Lipoprotein subclasses	Chylomicrons and extremely large VLDL (particle diameters from 75 nm upwards)	1.01 (0.96-1.06)	0.695677	>0.99
Total Lipids in HDL	Total lipids	NA	1.01 (0.96-1.06)	0.698303	>0.99
Omega-6 Fatty Acids	Fatty acids	NA	1.01 (0.96-1.06)	0.699811	>0.99
Total Lipids in Chylomicrons and Extremely Large VLDL	Lipoprotein subclasses	Chylomicrons and extremely large VLDL (particle diameters from 75 nm upwards)	1.01 (0.96-1.06)	0.706146	>0.99
Cholesterol in Large LDL	Lipoprotein subclasses	Large LDL (average diameter 25.5 nm)	1.01 (0.96-1.06)	0.716291	>0.99
Phospholipids in Small HDL	Lipoprotein subclasses	Small HDL (average diameter 8.7 nm)	1.01 (0.96-1.06)	0.719893	>0.99
Glycine	Amino acids	NA	1.01 (0.96-1.06)	0.724081	>0.99
Linoleic Acid	Fatty acids	NA	1.01 (0.96-1.06)	0.731454	>0.99
Cholesteryl Esters in Medium LDL	Lipoprotein subclasses	Medium LDL (average diameter 23 nm)	1.01 (0.96-1.06)	0.740606	>0.99
Cholesteryl Esters in HDL	Cholesteryl esters	NA	0.99 (0.94-1.04)	0.740843	>0.99
LDL Cholesterol	Cholesterol	NA	1.01 (0.96-1.06)	0.742238	>0.99
Cholesterol in Small LDL	Lipoprotein subclasses	Small LDL (average diameter 18.7 nm)	1.01 (0.96-1.06)	0.763713	>0.99
Cholesteryl Esters in Small LDL	Lipoprotein subclasses	Small LDL (average diameter 18.7 nm)	1.01 (0.96-1.05)	0.76594	>0.99
Concentration of Large HDL Particles	Lipoprotein subclasses	Large HDL (average diameter 12.1 nm)	1.01 (0.96-1.06)	0.777786	>0.99
Free Cholesterol in Small LDL	Lipoprotein subclasses	Small LDL (average diameter 18.7 nm)	1.01 (0.96-1.05)	0.795733	>0.99
Cholesterol in Medium LDL	Lipoprotein subclasses	Medium LDL (average diameter 23 nm)	1.01 (0.96-1.05)	0.801307	>0.99
Cholesterol in Medium HDL	Lipoprotein subclasses	Medium HDL (average diameter 10.9 nm)	0.99 (0.94-1.05)	0.808896	>0.99
Total Lipids in Medium HDL	Lipoprotein subclasses	Medium HDL (average diameter 10.9 nm)	1.01 (0.96-1.06)	0.812538	>0.99
Phospholipids in Large LDL	Lipoprotein subclasses	Large LDL (average diameter 25.5 nm)	1 (0.96-1.05)	0.846551	>0.99
Cholesterol in Large HDL	Lipoprotein subclasses	Large HDL (average diameter 12.1 nm)	1.01 (0.95-1.06)	0.852316	>0.99
Cholesterol in Medium VLDL	Lipoprotein subclasses	Medium VLDL (average diameter 44.5 nm)	1 (0.96-1.05)	0.854389	>0.99
Cholesteryl Esters in Medium VLDL	Lipoprotein subclasses	Medium VLDL (average diameter 44.5 nm)	1 (0.95-1.05)	0.865065	>0.99
Total Lipids in Small HDL	Lipoprotein subclasses	Small HDL (average diameter 8.7 nm)	1 (0.96-1.05)	0.877433	>0.99
Free Cholesterol in Large LDL	Lipoprotein subclasses	Large LDL (average diameter 25.5 nm)	1 (0.95-1.05)	0.881522	>0.99
Concentration of HDL Particles	Lipoprotein particle concentrations	NA	1 (0.95-1.05)	0.881565	>0.99
Apolipoprotein A1	Apolipoproteins	NA	1 (0.95-1.06)	0.885079	>0.99
Average Diameter for LDL Particles	Lipoprotein particle sizes	NA	1 (0.96-1.05)	0.88641	>0.99
Cholesterol in Chylomicrons and Extremely Large VLDL	Lipoprotein subclasses	Chylomicrons and extremely large VLDL (particle diameters from 75 nm upwards)	1 (0.96-1.05)	0.893117	>0.99
Concentration of Medium LDL Particles	Lipoprotein subclasses	Medium LDL (average diameter 23 nm)	1 (0.96-1.05)	0.901829	>0.99
Clinical LDL Cholesterol	Cholesterol	NA	1 (0.96-1.05)	0.920301	>0.99
HDL Cholesterol	Cholesterol	NA	1 (0.95-1.05)	0.9337	>0.99
Free Cholesterol in LDL	Free cholesterol	NA	1 (0.95-1.05)	0.9487	>0.99
Cholesteryl Esters in Chylomicrons and Extremely Large VLDL	Lipoprotein subclasses	Chylomicrons and extremely large VLDL (particle diameters from 75 nm upwards)	1 (0.95-1.05)	0.961515	>0.99
Free Cholesterol in IDL	Lipoprotein subclasses	IDL (average diameter 28.6 nm)	1 (0.95-1.05)	0.968242	>0.99
Total Concentration of Lipoprotein Particles	Lipoprotein particle concentrations	NA	1 (0.95-1.05)	0.977676	>0.99
Acetoacetate	Ketone bodies	NA	1 (0.96-1.05)	0.989586	>0.99
Free Cholesterol in Medium LDL	Lipoprotein subclasses	Medium LDL (average diameter 23 nm)	1 (0.95-1.05)	0.990115	>0.99
Concentration of Medium HDL Particles	Lipoprotein subclasses	Medium HDL (average diameter 10.9 nm)	1 (0.95-1.05)	0.991588	>0.99
Cholesteryl Esters in Large HDL	Lipoprotein subclasses	Large HDL (average diameter 12.1 nm)	1 (0.95-1.05)	0.995589	>0.99
