# Supplementary material for: Plasma metabolite profile for primary open-angle glaucoma in three US cohorts and the UK Biobank
Source: Nat Commun. 2023 May 19;14:2860. doi: 10.1038/s41467-023-38466-w (PMC10199010; doi:10.1038/s41467-023-38466-w)
Supplement: Supplementary file 5 — Source Data [file 41467_2023_38466_MOESM5_ESM.xlsx]

## Sheet: Data for Figure 1
METABOLITE	HMDB_ID	class	meanCV	OR.CI.m1	p.value.m1	NEF.m1	OR.CI.m2	p.value.m2	NEF.m2	OR.CI.m3	p.value.m3	NEF.m3	OR.CI.m4	p.value.m4	NEF.m4	OR.CI.m5	p.value.m5	NEF.m5
LPE(16:0)	HMDB0011503	Lysophosphatidylethanolamines	8.25	1.3 (1.12-1.5)	<0.001	0.07	1.26 (1.08-1.46)	<0.001	0.36	1.33 (1.12-1.6)	0	0.21	1.32 (1.09-1.6)	0	0.49	1.32 (1.09-1.6)	0	0.63
LPC(16:0)	HMDB0010382	Lysophosphatidylcholines	7.23	1.26 (1.09-1.46)	<0.001	0.23	1.23 (1.06-1.43)	0.01	0.73	1.36 (1.13-1.62)	0	0.12	1.35 (1.12-1.63)	0	0.21	1.36 (1.12-1.65)	0	0.28
DG(36:2)	HMDB0007218*	Diglycerides	7.08	1.23 (1.09-1.39)	<0.001	0.11	1.24 (1.09-1.42)	<0.001	0.12	1.19 (1.03-1.37)	0.02	>0.99	1.16 (1.01-1.35)	0.04	>0.99	1.18 (1.02-1.37)	0.03	>0.99
TG(52:2)	HMDB0005369*	Triglycerides	6.72	1.22 (1.08-1.38)	<0.001	0.16	1.26 (1.11-1.44)	<0.001	0.07	1.21 (1.04-1.4)	0.01	>0.99	1.19 (1.02-1.38)	0.03	>0.99	1.21 (1.04-1.41)	0.01	>0.99
DG(34:1)	HMDB0007102*	Diglycerides	7.5	1.21 (1.07-1.36)	<0.001	0.23	1.25 (1.09-1.42)	<0.001	0.12	1.2 (1.04-1.39)	0.01	>0.99	1.19 (1.03-1.38)	0.02	>0.99	1.21 (1.04-1.41)	0.01	>0.99

## Sheet: Data for Figure 2
pathway	pval.m1	padj.m1	NES.m1	pval.m2	padj.m2	NES.m2	pval.m3	padj.m3	NES.m3	pval.m4	padj.m4	NES.m4	pval.m5	padj.m5	NES.m5
Triglycerides	2.66106e-06	4.78991e-05	2.0582	4.00287e-06	3.60259e-05	2.05519	0.0202297	0.060689	1.50753	0.0363837	0.109151	1.37085	0.0259043	0.0733954	1.45393
Lysophosphatidylcholines	0.000268068	0.0012128	1.92858	0.00103047	0.00370968	1.87452	4.49561e-06	4.04605e-05	2.13299	6.99193e-06	0.000116877	2.0976	0.000151947	0.00129155	1.96761
Diglycerides	0.000688592	0.00210512	1.89683	0.00139045	0.00417136	1.87108	0.0191992	0.060689	1.55453	0.0136103	0.0489971	1.64437	0.00551968	0.0187669	1.69603
Lysophosphatidylethanolamines	0.000701707	0.00210512	1.89368	0.00582685	0.0131104	1.74024	0.000698941	0.00419365	1.84952	6.281e-05	0.00037686	1.98134	0.000643936	0.00364897	1.85691
Phosphatidylcholines	0.00698811	0.0157233	1.63503	0.00532388	0.0131104	1.74856	0.0572139	0.128731	1.4275	0.0625	0.160714	1.43843	0.0909091	0.193182	1.38838
Phosphatidylethanolamines	0.0166594	0.0333187	1.61652	0.0461538	0.0923077	1.51222	0.195021	0.390041	1.23457	0.372414	0.561097	1.09885	0.292717	0.422209	1.13941
Ceramides	0.472561	0.654315	1.02483	0.526678	0.706788	0.981823	0.41555	0.558407	-1.01121	0.258486	0.465274	-1.22142	0.29803	0.422209	-1.18271
Phosphatidylcholine plasmalogens	0.975255	0.987421	0.549924	0.893706	0.96587	0.65996	0.379939	0.558407	-1.04314	0.194079	0.388158	-1.2612	0.161392	0.274367	-1.32108
Organoheterocyclic compounds	0.987421	0.987421	-0.498567	0.95977	0.96587	0.581166	0.595395	0.669819	-0.890258	0.745875	0.829533	-0.779207	0.75	0.85	-0.766445
Carboxylic acids and derivatives	0.963696	0.987421	-0.549893	0.96587	0.96587	-0.604019	0.993132	0.993132	0.472096	0.957476	0.957476	0.57492	0.988873	0.988873	0.52283
Sphingomyelins	0.69419	0.833028	-0.798856	0.549724	0.706788	-0.911746	0.951294	0.993132	0.565327	0.467049	0.646683	-0.955608	0.10479	0.197937	-1.424
Phosphatidylethanolamine plasmalogens	0.390476	0.585714	-0.999502	0.482639	0.706788	-0.965036	0.497925	0.59751	0.993656	0.783448	0.829533	0.745731	0.971989	0.988873	0.582398
Steroids and steroid derivatives	0.259366	0.424417	-1.19722	0.163895	0.295012	-1.31223	0.369973	0.558407	-1.0531	0.610966	0.785528	-0.860814	0.694581	0.84342	-0.800242
Nucleosides, nucleotides, and analogues	0.158501	0.285303	-1.35811	0.199525	0.326495	-1.26154	0.434316	0.558407	-0.975312	0.684073	0.820888	-0.808467	0.655172	0.84342	-0.829663
Carnitines	0.000269512	0.0012128	-2.13908	4.18344e-05	0.000251006	-2.35413	0.0568885	0.128731	-1.39122	0.0735741	0.165542	-1.44248	0.0737656	0.179145	-1.37594
Cholesteryl esters	0.000910867	0.00234223	-2.14588	0.000189426	0.000852419	-2.24263	0.0013495	0.00607277	-2.03694	0.00891121	0.0401005	-1.85672	0.00441863	0.0187669	-1.95284
Organic acids and derivatives	9.96621e-06	8.96959e-05	-2.17392	9.16232e-07	1.64922e-05	-2.56966	2.74344e-07	4.9382e-06	-2.60433	1.29863e-05	0.000116877	-2.41306	2.78889e-06	4.74111e-05	-2.43214

## Sheet: Data for Figure 3
Figure 3a
pathway	pval.m1	padj.m1	NES.m1	pval.m2	padj.m2	NES.m2	pval.m3	padj.m3	NES.m3	pval.m4	padj.m4	NES.m4	pval.m5	padj.m5	NES.m5
Triglycerides	<0.001	<0.001	2.64859	<0.001	<0.001	2.68134	<0.001	<0.001	2.5796	<0.001	<0.001	2.31171	<0.001	<0.001	2.34134
Diglycerides	1.86729e-07	1.68056e-06	2.45341	3.51099e-08	3.15989e-07	2.39824	7.50919e-08	6.75827e-07	2.3613	2.17463e-06	1.55416e-05	2.2847	1.80004e-06	1.08002e-05	2.28747
Phosphatidylethanolamines	2.67458e-05	0.000125565	2.17406	0.000613601	0.00157783	1.95929	0.000615068	0.0015816	1.90357	0.000233629	0.000700887	1.98182	0.000314949	0.000944847	1.96997
Phosphatidylcholines	0.00021021	0.00054054	2.10018	0.000526327	0.00157783	1.96201	0.00043282	0.00129846	1.97251	0.00139559	0.00314008	1.83782	0.00129997	0.00292493	1.81606
Lysophosphatidylethanolamines	0.00133113	0.00299504	1.94078	0.0148063	0.0296127	1.60661	0.00278164	0.00625868	1.79345	0.000916804	0.0023575	1.94278	0.00100118	0.00257446	1.94514
Lysophosphatidylcholines	0.00219196	0.00438391	1.91324	0.00376141	0.00846317	1.81129	0.0106567	0.0213133	1.6586	0.00598616	0.0119723	1.76891	0.00348173	0.00696346	1.76352
Ceramides	0.403738	0.454206	1.06	0.438721	0.526465	1.02755	0.561017	0.576687	0.9492	0.557143	0.589916	0.954509	0.562806	0.595912	0.946087
Phosphatidylcholine plasmalogens	0.684418	0.724678	0.833585	0.63621	0.673634	0.87219	0.144315	0.180583	1.32445	0.119048	0.180965	1.35188	0.149233	0.211157	1.34379
Sphingomyelins	0.809224	0.809224	-0.689615	0.743468	0.743468	-0.731977	0.576687	0.576687	0.914566	0.605381	0.605381	0.885361	0.637854	0.637854	0.8675
Carboxylic acids and derivatives	0.350622	0.420747	-1.09317	0.491686	0.553147	-0.944785	0.0858086	0.128713	-1.46746	0.181818	0.233766	-1.35427	0.164234	0.211157	-1.36672
Steroids and steroid derivatives	0.344017	0.420747	-1.11993	0.234091	0.315954	-1.25843	0.150485	0.180583	-1.40823	0.120643	0.180965	-1.4137	0.141388	0.211157	-1.43763
Alkaloids and derivatives	0.287755	0.39843	-1.20353	0.163717	0.2679	-1.30419	0.023987	0.0431766	-1.59653	0.085	0.153	-1.47254	0.0970149	0.174627	-1.44628
Phosphatidylethanolamine plasmalogens	0.260606	0.390909	-1.20886	0.245742	0.315954	-1.25595	0.193878	0.218112	1.25011	0.217087	0.260504	1.23134	0.246862	0.293478	1.22397
Organoheterocyclic compounds	0.222222	0.363636	-1.24474	0.228501	0.315954	-1.28401	0.0830769	0.128713	-1.45403	0.3	0.3375	-1.11199	0.26087	0.293478	-1.1423
Nucleosides, nucleotides, and analogues	0.192308	0.346154	-1.30342	0.156818	0.2679	-1.37062	0.133495	0.180583	-1.45191	0.150134	0.207878	-1.36909	0.161954	0.211157	-1.39227
Organic acids and derivatives	0.000167596	0.000502789	-2.08851	0.000250172	0.000900618	-2.05384	2.2254e-06	1.00143e-05	-2.52165	5.09414e-05	0.000183389	-2.2061	4.98317e-05	0.000179394	-2.27081
Cholesteryl esters	0.000121982	0.000439134	-2.15195	7.7993e-05	0.0004594	-2.16059	1.69146e-06	1.00143e-05	-2.52385	4.4252e-06	1.99134e-05	-2.47953	9.03899e-06	4.06754e-05	-2.54712
Carnitines	2.79033e-05	0.000125565	-2.25619	0.000102089	0.0004594	-2.17698	8.89518e-06	3.20226e-05	-2.45721	2.59027e-06	1.55416e-05	-2.42403	1.6317e-06	1.08002e-05	-2.51328
Figure 3b
pathway	pval.m1	padj.m1	NES.m1	pval.m2	padj.m2	NES.m2	pval.m3	padj.m3	NES.m3	pval.m4	padj.m4	NES.m4	pval.m5	padj.m5	NES.m5
Triglycerides	<0.001	<0.001	1.98683	<0.001	<0.001	1.98487	0.0226523	0.0815483	1.49166	0.0553353	0.156942	1.43546	0.0398537	0.119561	1.41593
Diglycerides	0.00104756	0.00441313	1.86463	0.000931475	0.00838328	1.86948	0.0435337	0.130601	1.6374	0.00599956	0.0215984	1.69602	0.00778545	0.0280276	1.75112
Lysophosphatidylethanolamines	0.00122587	0.00441313	1.85795	0.00382204	0.0229323	1.75342	0.00395551	0.0177998	1.89721	0.000175015	0.00105009	1.98056	0.000168034	0.00100821	2.04491
Lysophosphatidylcholines	0.0027861	0.00835829	1.81639	0.00549648	0.0247342	1.68023	3.6047e-05	0.000324423	2.10091	5.99428e-06	0.000107897	2.17437	3.39645e-06	6.11361e-05	2.24361
Phosphatidylethanolamines	0.00394839	0.00962641	1.75125	0.00754897	0.0271763	1.65692	0.149758	0.299517	1.32561	0.180556	0.325	1.25394	0.170984	0.307772	1.27982
Phosphatidylcholines	0.0233258	0.0466517	1.5484	0.0132959	0.0398878	1.61773	0.0845921	0.217523	1.38295	0.0738137	0.166081	1.40157	0.0781759	0.175896	1.42716
Ceramides	0.291737	0.437605	1.15545	0.331115	0.496672	1.12231	0.29927	0.456693	1.14012	0.367089	0.550633	1.10232	0.388298	0.582447	1.09717
Alkaloids and derivatives	0.551664	0.638514	0.958612	0.690685	0.761933	0.877043	0.978102	0.978102	0.510985	0.94518	0.94518	0.588554	0.930909	0.930909	0.582683
Steroids and steroid derivatives	0.765854	0.765854	-0.726878	0.719603	0.761933	-0.756383	0.524229	0.629075	-0.938922	0.734967	0.826837	-0.749021	0.738041	0.830296	-0.7452
Organoheterocyclic compounds	0.7543	0.765854	-0.767991	0.903955	0.903955	-0.561515	0.709763	0.751513	-0.815644	0.630588	0.761693	-0.873037	0.599532	0.770826	-0.880401
Sphingomyelins	0.567568	0.638514	-0.885875	0.674479	0.761933	-0.774236	0.67	0.751513	0.836433	0.894855	0.94518	-0.625441	0.900227	0.930909	-0.641608
Phosphatidylethanolamine plasmalogens	0.511335	0.638514	-0.941275	0.469945	0.6241	-0.917304	0.304462	0.456693	-1.11153	0.0915493	0.183099	-1.43136	0.0898345	0.179669	-1.45724
Carboxylic acids and derivatives	0.420779	0.582617	-1.00817	0.485411	0.6241	-0.902536	0.375676	0.520166	-1.03776	0.607889	0.761693	-0.891028	0.599034	0.770826	-0.898218
Nucleosides, nucleotides, and analogues	0.24878	0.407095	-1.23823	0.270471	0.44259	-1.22438	0.422907	0.543738	-1.02359	0.634744	0.761693	-0.839328	0.642369	0.770843	-0.835046
Phosphatidylcholine plasmalogens	0.188917	0.34005	-1.28491	0.248634	0.44259	-1.16327	0.199475	0.359055	-1.25439	0.0610329	0.156942	-1.51597	0.0735805	0.175896	-1.54338
Cholesteryl esters	0.0042784	0.00962641	-1.84183	0.121469	0.268156	-1.67412	0.102902	0.23153	-1.43794	0.261176	0.42738	-1.19299	0.227166	0.371727	-1.20305
Carnitines	0.000504699	0.00302819	-2.02268	0.134078	0.268156	-1.7434	0.00175994	0.0105596	-1.89302	0.00156958	0.00706313	-1.90087	0.00239217	0.0107647	-1.93026
Organic acids and derivatives	2.48371e-06	4.47068e-05	-2.29228	0.0160858	0.0413634	-1.86671	5.686e-06	0.000102348	-2.329	0.000119994	0.00105009	-2.04024	0.000127431	0.00100821	-2.08673

## Sheet: Data for Figure 4
METABOLITE	Classification	Subclassification	OR.CI	p.value	NEF
Tyrosine	Amino acids	Aromatic amino acids	1.11 (1.06-1.16)	4.64227e-06	0.000157837
Glucose	Glycolysis related metabolites	NA	1.11 (1.06-1.16)	9.41535e-06	0.000320122
Glutamine	Amino acids	NA	1.07 (1.03-1.12)	0.00161518	0.0549161
Triglycerides in IDL	Lipoprotein subclasses	IDL (average diameter 28.6 nm)	1.07 (1.02-1.12)	0.00476527	0.162019
Triglycerides in Large LDL	Lipoprotein subclasses	Large LDL (average diameter 25.5 nm)	1.06 (1.02-1.11)	0.00684517	0.232736
Triglycerides in Very Small VLDL	Lipoprotein subclasses	Very small VLDL (average diameter 31.3 nm)	1.06 (1.01-1.11)	0.00931434	0.316688
Triglycerides in LDL	Triglycerides	NA	1.06 (1.01-1.11)	0.0102892	0.349832
Triglycerides in Medium LDL	Lipoprotein subclasses	Medium LDL (average diameter 23 nm)	1.06 (1.01-1.11)	0.0168412	0.572602
Valine	Amino acids	Branched-chain amino acids	1.05 (1-1.1)	0.0393861	>0.99
Triglycerides in Small VLDL	Lipoprotein subclasses	Small VLDL (average diameter 36.8 nm)	1.05 (1-1.1)	0.045772	>0.99
Phenylalanine	Amino acids	Aromatic amino acids	1.05 (1-1.09)	0.0379376	>0.99
Triglycerides in Very Large HDL	Lipoprotein subclasses	Very large HDL (average diameter 14.3 nm)	1.05 (1-1.09)	0.0416775	>0.99
Acetate	Ketone bodies	NA	0.91 (0.87-0.95)	6.78745e-06	0.000230773
Citrate	Glycolysis related metabolites	NA	0.9 (0.86-0.94)	1.39468e-06	4.74191e-05
3-Hydroxybutyrate	Ketone bodies	NA	0.9 (0.86-0.94)	2.49974e-06	8.49911e-05
Pyruvate	Glycolysis related metabolites	NA	0.89 (0.85-0.93)	2.36953e-07	8.0564e-06
Lactate	Glycolysis related metabolites	NA	0.84 (0.8-0.88)	1.80936e-15	6.15183e-14

## Sheet: Data for Figure 5
pathway	pval	padj	NES
Amino acids	0.00148275	0.0103793	1.73097
Triglycerides	0.00291029	0.0135814	1.69217
Lipoprotein subclasses	0.103281	0.289186	1.28999
Free cholesterol	0.471488	0.697079	1.01637
Other lipids	0.497914	0.697079	1.00606
Total lipids	0.61057	0.777089	0.913076
Fatty acids	0.781163	0.870226	0.787287
Phospholipids	0.808067	0.870226	0.762465
Lipoprotein particle concentrations	0.884562	0.884562	0.68578
Lipoprotein particle sizes	0.483553	0.697079	-0.979731
Cholesterol	0.492366	0.697079	-1.00318
Cholesteryl esters	0.285211	0.665493	-1.19579
Glycolysis related metabolites	0.0534687	0.187141	-1.50277
Ketone bodies	0.000755179	0.0103793	-1.79119

## Sheet: Data for Supplemntary Figure 1
Metabolite	Number of Carbon atoms	Number of double bonds	beta	pval	OR	(-1)*log10p
TG(52:2)	52	2	0.19273	0.0131656	1.21256	1.88056
TG(50:1)	50	1	0.184803	0.0183866	1.20298	1.7355
TG(58:7)	58	7	-0.176724	0.0228984	0.838011	1.64019
TG(58:9)	58	9	-0.170596	0.0254171	0.843162	1.59487
TG(50:2)	50	2	0.170164	0.0293342	1.1855	1.53263
TG(50:3)	50	3	0.160192	0.0362962	1.17374	1.44014
TG(51:2)	51	2	0.151496	0.044085	1.16357	1.35571
TG(48:2)	48	2	0.146449	0.0556253	1.15772	1.25473
TG(60:12)	60	12	-0.143724	0.0559008	0.866127	1.25258
TG(58:10)	58	10	-0.13942	0.0562982	0.869863	1.24951
TG(52:1)	52	1	0.148766	0.057442	1.1604	1.24077
TG(48:1)	48	1	0.145857	0.0588766	1.15703	1.23006
TG(56:8)	56	8	-0.130602	0.0759177	0.877567	1.11966
TG(50:0)	50	0	0.1368	0.0774005	1.1466	1.11126
TG(53:2)	53	2	0.13024	0.0863058	1.1391	1.06396
TG(49:2)	49	2	0.124743	0.0941807	1.13286	1.02604
TG(48:0)	48	0	0.125628	0.10946	1.13386	0.960745
TG(51:1)	51	1	0.117504	0.114085	1.12469	0.942772
TG(56:2)	56	2	0.116088	0.120211	1.1231	0.920057
TG(54:1)	54	1	0.120161	0.121214	1.12768	0.916448
TG(52:3)	52	3	0.118103	0.121447	1.12536	0.915614
TG(46:1)	46	1	0.116666	0.127607	1.12374	0.894125
TG(46:0)	46	0	0.119467	0.129847	1.1269	0.886569
TG(54:2)	54	2	0.116792	0.131546	1.12389	0.880922
TG(52:0)	52	0	0.116804	0.13241	1.1239	0.878078
TG(56:1)	56	1	0.11978	0.133289	1.12725	0.875207
TG(47:1)	47	1	0.106318	0.150302	1.11218	0.823037
TG(56:3)	56	3	0.103451	0.177236	1.10899	0.751448
TG(49:3)	49	3	0.0995955	0.177568	1.10472	0.750635
TG(47:2)	47	2	0.0978453	0.18507	1.10279	0.732665
TG(54:5)	54	5	0.0923071	0.194569	1.0967	0.710926
TG(55:2)	55	2	0.095921	0.199776	1.10067	0.699457
TG(56:9)	56	9	-0.0888773	0.214295	0.914958	0.668989
TG(58:11)	58	11	-0.0885365	0.215416	0.91527	0.666721
TG(56:7)	56	7	-0.0881631	0.225539	0.915612	0.646779
TG(46:2)	46	2	0.0899934	0.233365	1.09417	0.631964
TG(48:3)	48	3	0.0890866	0.236016	1.09318	0.627059
TG(45:1)	45	1	0.0872538	0.241348	1.09117	0.617356
TG(54:3)	54	3	0.0916703	0.244778	1.096	0.611228
TG(50:4)	50	4	0.0874236	0.245189	1.09136	0.610499
TG(58:6)	58	6	-0.0839769	0.255389	0.919452	0.592798
TG(44:0)	44	0	0.0861839	0.267327	1.09001	0.572958
TG(44:1)	44	1	0.0801967	0.289473	1.0835	0.538391
TG(54:10)	54	10	0.0737153	0.314381	1.0765	0.502544
TG(51:0)	51	0	0.0724446	0.344945	1.07513	0.46225
TG(46:3)	46	3	0.0664902	0.379271	1.06875	0.421051
TG(56:6)	56	6	-0.0594221	0.405271	0.942309	0.392254
TG(50:5)	50	5	0.058508	0.434652	1.06025	0.361858
TG(51:3)	51	3	0.0573196	0.447299	1.05899	0.349402
TG(54:9)	54	9	-0.0526898	0.460984	0.948674	0.336314
TG(45:2)	45	2	0.0513664	0.488731	1.05271	0.31093
TG(42:0)	42	0	0.0525945	0.495522	1.054	0.304937
TG(55:3)	55	3	-0.0490518	0.522535	0.952132	0.281884
TG(48:4)	48	4	0.0473734	0.528995	1.04851	0.276548
TG(44:2)	44	2	0.0471184	0.535189	1.04825	0.271493
TG(46:4)	46	4	0.0449573	0.555494	1.04598	0.255321
TG(43:1)	43	1	0.0458045	0.578492	1.04687	0.237702
TG(52:5)	52	5	0.0407931	0.588887	1.04164	0.229968
TG(54:4)	54	4	-0.039029	0.621768	0.961723	0.206372
TG(48:5)	48	5	0.0356752	0.634783	1.03632	0.197375
TG(45:3)	45	3	0.0387913	0.644094	1.03955	0.191051
TG(52:4)	52	4	0.0351974	0.645455	1.03582	0.190134
TG(56:10)	56	10	-0.0396011	0.652319	0.961173	0.18554
TG(54:8)	54	8	-0.029189	0.684648	0.971233	0.164533
TG(56:5)	56	5	-0.0278282	0.696302	0.972555	0.157202
TG(50:6)	50	6	0.0258132	0.729778	1.02615	0.136809
TG(54:6)	54	6	0.0236032	0.742345	1.02388	0.129394
TG(52:6)	52	6	0.0241195	0.742806	1.02441	0.129125
TG(41:0)	41	0	0.0523463	0.746374	1.05374	0.127043
TG(43:0)	43	0	-0.0169217	0.852217	0.983221	0.0694497
TG(56:4)	56	4	0.0111832	0.88272	1.01125	0.0541771
TG(53:3)	53	3	0.00498957	0.947474	1.005	0.0234328
TG(52:7)	52	7	-0.00244544	0.973607	0.997558	0.0116164

## Sheet: Data for Supplementary Figure 2
Model 1											Model 5
Metabolites		All participants			Age >58.5 years			Age ≥58.5 years			Metabolites		All participants			Age >58.5 years			Age ≥58.5 years
HMDB_ID.all.m1	METABOLITE.all.m1	OR.CI.all.m1	p.value.all.m1	NEF.all.m1	OR.CI.age<58.5y.m1	p.value.age<58.5y.m1	NEF.age<58.5y.m1	OR.CI.age>=58.5y.m1	p.value.age>=58.5y.m1	NEF.age>=58.5y.m1	HMDB_ID.all.m5	METABOLITE.all.m5	OR.CI.all.m5	p.value.all.m5	NEF.all.m5	OR.CI.age<58.5y.m5	p.value.age<58.5y.m5	NEF.age<58.5y.m5	OR.CI.age>=58.5y.m5	p.value.age>=58.5y.m5	NEF.age>=58.5y.m5
HMDB0011503	LPE(16:0)	1.3 (1.12-1.5)	0.000560307	0.0739606	1.19 (0.99-1.43)	0.0600435	1	1.34 (1.09-1.66)	0.00554626	0.732106	HMDB0011503	LPE(16:0)	1.32 (1.09-1.6)	0.00475113	0.62715	1.33 (1.04-1.71)	0.0238597	1	1.33 (1.07-1.66)	0.010104	1
HMDB0007218*	DG(36:2)	1.23 (1.09-1.39)	0.000825507	0.108967	1.24 (1.05-1.46)	0.0101815	1	1.18 (1-1.4)	0.0508042	1	HMDB0007218*	DG(36:2)	1.18 (1.02-1.37)	0.0255583	1	1.17 (0.94-1.44)	0.1574	1	1.22 (1.02-1.46)	0.0312316	1
HMDB0005369*	TG(52:2)	1.22 (1.08-1.38)	0.0011784	0.155549	1.23 (1.04-1.45)	0.0147905	1	1.18 (1-1.39)	0.0530089	1	HMDB0005369*	TG(52:2)	1.21 (1.04-1.41)	0.0131656	1	1.16 (0.93-1.43)	0.184309	1	1.23 (1.03-1.48)	0.0267264	1
HMDB0010382	LPC(16:0)	1.26 (1.09-1.46)	0.00173825	0.229449	1.17 (0.97-1.4)	0.097618	1	1.3 (1.06-1.6)	0.0111147	1	HMDB0010382	LPC(16:0)	1.36 (1.12-1.65)	0.00208604	0.275357	1.38 (1.07-1.79)	0.0130203	1	1.29 (1.05-1.6)	0.0170964	1
HMDB0010383*	LPC(16:1)	1.26 (1.09-1.45)	0.00177513	0.234318	1.1 (0.91-1.32)	0.321895	1	1.4 (1.15-1.73)	0.00112539	0.148551	HMDB0010383*	LPC(16:1)	1.25 (1.04-1.52)	0.018831	1	1.18 (0.9-1.53)	0.224585	1	1.4 (1.14-1.74)	0.00171429	0.226287
HMDB0007102*	DG(34:1)	1.21 (1.07-1.36)	0.00177676	0.234532	1.23 (1.05-1.46)	0.0116648	1	1.16 (0.98-1.37)	0.0777785	1	HMDB0007102*	DG(34:1)	1.21 (1.04-1.41)	0.0122082	1	1.19 (0.96-1.48)	0.108559	1	1.21 (1.02-1.45)	0.0340956	1
HMDB0005433*	TG(50:3)	1.21 (1.07-1.36)	0.00218531	0.288461	1.21 (1.03-1.43)	0.0197728	1	1.16 (0.98-1.37)	0.0774644	1	HMDB0005433*	TG(50:3)	1.17 (1.01-1.36)	0.0362962	1	1.18 (0.95-1.47)	0.129976	1	1.19 (1-1.43)	0.051689	1
HMDB0011130	LPE(18:0)_B	1.26 (1.09-1.47)	0.00223463	0.294971	1.15 (0.96-1.38)	0.132398	1	1.3 (1.06-1.61)	0.0128724	1	HMDB0011130	LPE(18:0)_B	1.31 (1.07-1.6)	0.00906104	1	1.36 (1.06-1.76)	0.0153109	1	1.26 (1.02-1.57)	0.0354888	1
HMDB0000715	Kynurenic acid	0.8 (0.69-0.93)	0.00299192	0.394933	0.81 (0.67-0.97)	0.0243449	1	0.85 (0.7-1.03)	0.1069	1	HMDB0000715	Kynurenic acid	0.94 (0.78-1.14)	0.546134	1	1.08 (0.82-1.43)	0.574905	1	0.87 (0.7-1.07)	0.193857	1
HMDB0007972*	PC(34:1)	1.2 (1.06-1.36)	0.00323089	0.426477	1.16 (0.99-1.37)	0.0720588	1	1.21 (1.02-1.43)	0.0272489	1	HMDB0007972*	PC(34:1)	1.19 (1.03-1.39)	0.0216368	1	1.21 (0.97-1.5)	0.092505	1	1.22 (1.02-1.46)	0.0296068	1
HMDB0000885	CE(16:0)	0.83 (0.74-0.94)	0.00365293	0.482187	0.85 (0.72-1.01)	0.0603943	1	0.85 (0.72-1)	0.0466863	1	HMDB0000885	CE(16:0)	0.86 (0.74-1)	0.0570182	1	0.94 (0.76-1.17)	0.588122	1	0.83 (0.69-0.98)	0.0315491	1
HMDB0000557	Alloisoleucine	0.84 (0.75-0.95)	0.00381129	0.50309	0.78 (0.65-0.92)	0.00356106	0.47006	0.9 (0.76-1.05)	0.178662	1	HMDB0000557	Alloisoleucine	0.88 (0.76-1)	0.0581312	1	0.78 (0.62-0.99)	0.0377036	1	0.92 (0.78-1.08)	0.322115	1
HMDB0007216*	DG(36:1)	1.19 (1.05-1.34)	0.00460371	0.607689	1.24 (1.06-1.47)	0.00870336	1	1.11 (0.94-1.31)	0.213036	1	HMDB0007216*	DG(36:1)	1.18 (1.02-1.37)	0.0300134	1	1.24 (1-1.53)	0.0504863	1	1.15 (0.96-1.37)	0.135673	1
HMDB0011504*	LPE(16:1)	1.19 (1.05-1.34)	0.00485237	0.640513	1.19 (1.01-1.41)	0.0424431	1	1.17 (1-1.37)	0.0580629	1	HMDB0011504*	LPE(16:1)	1.21 (1.04-1.4)	0.014077	1	1.29 (1.03-1.61)	0.0268552	1	1.2 (1.01-1.42)	0.0426294	1
HMDB0011506*	LPE(18:1)	1.19 (1.05-1.35)	0.00512174	0.67607	1.23 (1.04-1.44)	0.0137768	1	1.12 (0.95-1.32)	0.187532	1	HMDB0011506*	LPE(18:1)	1.16 (0.99-1.35)	0.063063	1	1.33 (1.07-1.65)	0.00912066	1	1.09 (0.92-1.3)	0.31899	1
HMDB0005405*	TG(54:3)	1.2 (1.05-1.36)	0.00537597	0.709628	1.19 (1.02-1.4)	0.0312927	1	1.13 (0.95-1.34)	0.157757	1	HMDB0005405*	TG(54:3)	1.1 (0.94-1.28)	0.244778	1	1.07 (0.86-1.32)	0.558553	1	1.14 (0.96-1.36)	0.144611	1
HMDB0011130	LPE(18:0)_A	1.24 (1.06-1.44)	0.00543014	0.716779	1.12 (0.94-1.34)	0.196436	1	1.28 (1.04-1.58)	0.0208507	1	HMDB0011130	LPE(18:0)_A	1.29 (1.05-1.58)	0.014845	1	1.34 (1.04-1.71)	0.0214911	1	1.25 (1.01-1.55)	0.0437641	1
HMDB0005360*	TG(50:1)	1.18 (1.05-1.33)	0.00591517	0.780803	1.21 (1.02-1.42)	0.0269999	1	1.14 (0.97-1.34)	0.119755	1	HMDB0005360*	TG(50:1)	1.2 (1.03-1.4)	0.0183866	1	1.17 (0.94-1.46)	0.164368	1	1.19 (0.99-1.42)	0.0582095	1
HMDB0007103*	DG(34:2)	1.18 (1.05-1.33)	0.00646182	0.85296	1.19 (1.01-1.4)	0.0431552	1	1.15 (0.98-1.35)	0.0939882	1	HMDB0007103*	DG(34:2)	1.16 (1-1.35)	0.0476903	1	1.08 (0.87-1.35)	0.461567	1	1.2 (1.01-1.44)	0.0402015	1
HMDB0013287	N(6),N(6)-Dimethyl-lysine	0.85 (0.76-0.96)	0.00662872	0.874991	0.79 (0.67-0.93)	0.00530694	0.700516	0.91 (0.78-1.08)	0.280416	1	HMDB0013287	N(6),N(6)-Dimethyl-lysine	0.89 (0.77-1.03)	0.109624	1	0.8 (0.64-0.99)	0.0424961	1	0.95 (0.8-1.12)	0.521531	1
HMDB0008270*	PC(38:2)	1.19 (1.05-1.36)	0.00679024	0.896312	1.18 (1.01-1.38)	0.0415874	1	1.13 (0.95-1.35)	0.159968	1	HMDB0008270*	PC(38:2)	1.13 (0.96-1.31)	0.132041	1	1.19 (0.97-1.46)	0.0995371	1	1.15 (0.96-1.37)	0.130115	1
HMDB0005384*	TG(52:3)	1.18 (1.05-1.33)	0.00717881	0.947602	1.18 (1-1.39)	0.0482495	1	1.15 (0.97-1.35)	0.103804	1	HMDB0005384*	TG(52:3)	1.13 (0.97-1.31)	0.121447	1	1.04 (0.84-1.3)	0.692058	1	1.19 (0.99-1.43)	0.0590394	1
HMDB0005377*	TG(50:2)	1.18 (1.05-1.33)	0.00736524	0.972211	1.16 (0.99-1.37)	0.0691997	1	1.16 (0.99-1.37)	0.06945	1	HMDB0005377*	TG(50:2)	1.19 (1.02-1.38)	0.0293342	1	1.12 (0.9-1.39)	0.310457	1	1.21 (1.02-1.45)	0.0331102	1
HMDB0005403*	TG(54:2)	1.18 (1.05-1.34)	0.00737954	0.974099	1.2 (1.02-1.4)	0.027843	1	1.12 (0.95-1.33)	0.178987	1	HMDB0005403*	TG(54:2)	1.12 (0.97-1.31)	0.131546	1	1.12 (0.91-1.38)	0.302777	1	1.14 (0.95-1.36)	0.151969	1
HMDB0005410*	TG(56:3)	1.18 (1.05-1.34)	0.00755219	0.996889	1.19 (1.01-1.4)	0.034552	1	1.13 (0.95-1.34)	0.161868	1	HMDB0005410*	TG(56:3)	1.11 (0.95-1.29)	0.177236	1	1.09 (0.88-1.34)	0.432585	1	1.14 (0.95-1.35)	0.152857	1
HMDB0007098*	DG(32:0)	1.17 (1.04-1.32)	0.00882062	1	1.19 (1.01-1.4)	0.0404961	1	1.14 (0.97-1.34)	0.116796	1	HMDB0007098*	DG(32:0)	1.19 (1.02-1.38)	0.0234883	1	1.16 (0.94-1.44)	0.170542	1	1.19 (1-1.42)	0.0537604	1
HMDB0008038*	PC(36:1)	1.17 (1.04-1.33)	0.00935681	1	1.17 (1-1.38)	0.0498671	1	1.14 (0.97-1.36)	0.116979	1	HMDB0008038*	PC(36:1)	1.18 (1.02-1.37)	0.0303654	1	1.28 (1.03-1.59)	0.0230151	1	1.15 (0.96-1.37)	0.129145	1
HMDB0010404	LPC(22:6)	1.19 (1.04-1.36)	0.010973	1	1.1 (0.92-1.32)	0.293149	1	1.32 (1.08-1.62)	0.00792302	1	HMDB0010404	LPC(22:6)	1.2 (1-1.43)	0.0477252	1	1.21 (0.92-1.58)	0.174944	1	1.36 (1.1-1.7)	0.00574136	0.757859
HMDB0011478*	LPC(18:3)_1	1.17 (1.03-1.31)	0.0116499	1	1.22 (1.03-1.43)	0.0194067	1	1.1 (0.93-1.29)	0.2595	1	HMDB0011478*	LPC(18:3)_1	1.16 (1-1.35)	0.0437944	1	1.32 (1.06-1.64)	0.012369	1	1.09 (0.92-1.29)	0.304683	1
HMDB0008928*	PE(34:2)	1.17 (1.04-1.32)	0.0118072	1	1.25 (1.06-1.48)	0.0100825	1	1.07 (0.91-1.25)	0.416386	1	HMDB0008928*	PE(34:2)	1.14 (0.98-1.31)	0.0863092	1	1.19 (0.96-1.47)	0.112424	1	1.08 (0.92-1.28)	0.353283	1
HMDB0000918*	CE(18:1)	0.84 (0.73-0.96)	0.0126571	1	0.82 (0.68-0.98)	0.030681	1	0.88 (0.72-1.07)	0.207308	1	HMDB0000918*	CE(18:1)	0.84 (0.7-1)	0.0532662	1	0.86 (0.68-1.09)	0.209667	1	0.84 (0.67-1.04)	0.113426	1
HMDB0008937*	PE(36:4)	1.17 (1.03-1.32)	0.0127206	1	1.2 (1.02-1.42)	0.0322331	1	1.11 (0.94-1.31)	0.219391	1	HMDB0008937*	PE(36:4)	1.17 (1.01-1.35)	0.0394814	1	1.18 (0.96-1.46)	0.121185	1	1.13 (0.95-1.34)	0.166542	1
HMDB0007873*	PC(32:1)	1.17 (1.03-1.32)	0.0128054	1	1.14 (0.97-1.34)	0.122451	1	1.16 (0.99-1.38)	0.0732686	1	HMDB0007873*	PC(32:1)	1.17 (1-1.36)	0.0503873	1	1.14 (0.92-1.42)	0.234625	1	1.2 (1-1.44)	0.0493601	1
HMDB0002038	N(6)-Methyllysine	0.86 (0.77-0.97)	0.0128338	1	0.84 (0.71-0.98)	0.031621	1	0.89 (0.75-1.05)	0.174556	1	HMDB0002038	N(6)-Methyllysine	0.89 (0.77-1.02)	0.0971842	1	0.83 (0.67-1.03)	0.083874	1	0.91 (0.77-1.08)	0.302738	1
HMDB0005367*	TG(52:1)	1.16 (1.03-1.31)	0.0129034	1	1.19 (1.02-1.41)	0.0304905	1	1.11 (0.94-1.31)	0.225548	1	HMDB0005367*	TG(52:1)	1.16 (1-1.35)	0.057442	1	1.18 (0.95-1.46)	0.128764	1	1.15 (0.96-1.38)	0.137141	1
HMDB0005404*	TG(56:2)	1.17 (1.03-1.32)	0.012986	1	1.2 (1.03-1.41)	0.0233587	1	1.09 (0.93-1.3)	0.291065	1	HMDB0005404*	TG(56:2)	1.12 (0.97-1.3)	0.120211	1	1.15 (0.94-1.41)	0.183347	1	1.1 (0.93-1.31)	0.277368	1
HMDB0011517	LPE(20:4)	1.16 (1.03-1.31)	0.0137447	1	1.14 (0.97-1.35)	0.115747	1	1.16 (0.99-1.36)	0.0705449	1	HMDB0011517	LPE(20:4)	1.16 (1-1.35)	0.0482764	1	1.29 (1.03-1.61)	0.027118	1	1.15 (0.97-1.36)	0.107537	1
HMDB0010394*	LPC(20:3)_1	1.17 (1.03-1.33)	0.0137898	1	1.16 (0.99-1.38)	0.0729124	1	1.13 (0.96-1.32)	0.144184	1	HMDB0010394*	LPC(20:3)_1	1.15 (0.99-1.34)	0.0763229	1	1.28 (1.03-1.59)	0.0248195	1	1.12 (0.95-1.32)	0.188392	1
HMDB0010393*	LPC(20:3)	1.17 (1.03-1.32)	0.0141271	1	1.1 (0.94-1.29)	0.244458	1	1.21 (1.02-1.43)	0.0254773	1	HMDB0010393*	LPC(20:3)	1.19 (1.02-1.38)	0.0271162	1	1.22 (0.99-1.5)	0.0648568	1	1.22 (1.02-1.45)	0.0262944	1
HMDB0005396*	TG(56:1)	1.17 (1.03-1.34)	0.0142131	1	1.17 (1-1.38)	0.0530023	1	1.1 (0.94-1.3)	0.235767	1	HMDB0005396*	TG(56:1)	1.13 (0.96-1.32)	0.133289	1	1.08 (0.88-1.32)	0.472551	1	1.12 (0.94-1.33)	0.199047	1
HMDB0007099*	DG(32:1)	1.16 (1.03-1.31)	0.0143627	1	1.17 (0.99-1.37)	0.0646114	1	1.13 (0.96-1.34)	0.135648	1	HMDB0007099*	DG(32:1)	1.16 (1-1.35)	0.052851	1	1.12 (0.9-1.39)	0.299443	1	1.19 (0.99-1.43)	0.0592904	1
HMDB0013288	CAR(9:0)	0.86 (0.76-0.97)	0.0150338	1	0.88 (0.74-1.04)	0.125251	1	0.87 (0.74-1.02)	0.0923782	1	HMDB0013288	CAR(9:0)	0.86 (0.74-0.99)	0.0400958	1	0.87 (0.7-1.08)	0.19697	1	0.86 (0.73-1.01)	0.0700314	1
HMDB0001276	N1-Acetylspermidine	0.85 (0.75-0.97)	0.0151758	1	0.96 (0.81-1.13)	0.613862	1	0.81 (0.69-0.95)	0.00926328	1	HMDB0001276	N1-Acetylspermidine	0.84 (0.72-0.98)	0.0261583	1	0.99 (0.8-1.22)	0.933163	1	0.82 (0.69-0.96)	0.0175238	1
HMDB0000610*	CE(18:2)	0.86 (0.77-0.97)	0.0154282	1	0.89 (0.75-1.05)	0.160414	1	0.85 (0.72-1.01)	0.0594487	1	HMDB0000610*	CE(18:2)	0.88 (0.76-1.02)	0.0874788	1	0.99 (0.8-1.23)	0.943311	1	0.82 (0.69-0.98)	0.030927	1
HMDB0005395*	TG(54:1)	1.16 (1.03-1.3)	0.0163888	1	1.19 (1.01-1.39)	0.0343609	1	1.1 (0.93-1.31)	0.267365	1	HMDB0005395*	TG(54:1)	1.13 (0.97-1.31)	0.121214	1	1.15 (0.94-1.42)	0.17685	1	1.12 (0.93-1.34)	0.222364	1
HMDB0006726	CE(20:4)	0.86 (0.76-0.97)	0.0164745	1	0.86 (0.72-1.01)	0.064013	1	0.89 (0.76-1.05)	0.176233	1	HMDB0006726	CE(20:4)	0.91 (0.79-1.05)	0.205088	1	0.96 (0.78-1.18)	0.687312	1	0.88 (0.74-1.04)	0.143732	1
HMDB0005376*	TG(48:2)	1.16 (1.03-1.3)	0.0169549	1	1.16 (0.99-1.37)	0.0698763	1	1.13 (0.96-1.33)	0.153966	1	HMDB0005376*	TG(48:2)	1.16 (1-1.35)	0.0556253	1	1.16 (0.94-1.44)	0.17542	1	1.17 (0.98-1.4)	0.0903688	1
HMDB0006344	alpha-N-Phenylacetylglutamine	0.86 (0.77-0.97)	0.0171237	1	0.84 (0.71-1)	0.0466259	1	0.89 (0.76-1.04)	0.148312	1	HMDB0006344	alpha-N-Phenylacetylglutamine	0.87 (0.76-1)	0.0558174	1	0.83 (0.66-1.04)	0.109086	1	0.89 (0.76-1.06)	0.18723	1
HMDB0007100*	DG(34:0)	1.15 (1.02-1.3)	0.0188642	1	1.18 (1-1.4)	0.0457548	1	1.11 (0.94-1.3)	0.220436	1	HMDB0007100*	DG(34:0)	1.15 (0.99-1.34)	0.0715046	1	1.16 (0.94-1.43)	0.17761	1	1.15 (0.96-1.36)	0.127326	1
HMDB0000210	Pantothenic acid	1.15 (1.02-1.29)	0.0197576	1	1.26 (1.07-1.48)	0.00470691	0.621312	1.03 (0.87-1.22)	0.767558	1	HMDB0000210	Pantothenic acid	1.19 (1.03-1.37)	0.0159851	1	1.51 (1.21-1.89)	0.000326821	0.0431404	1.06 (0.89-1.26)	0.503801	1
HMDB0010392	LPC(20:2)	1.16 (1.02-1.31)	0.0217678	1	1.13 (0.97-1.33)	0.126002	1	1.14 (0.97-1.35)	0.112181	1	HMDB0010392	LPC(20:2)	1.14 (0.98-1.33)	0.0945262	1	1.26 (1.02-1.57)	0.0341636	1	1.15 (0.97-1.37)	0.110886	1
HMDB0010401*	LPC(22:4)	1.16 (1.02-1.31)	0.0230269	1	1.11 (0.94-1.32)	0.214483	1	1.14 (0.98-1.34)	0.0921634	1	HMDB0010401*	LPC(22:4)	1.12 (0.96-1.31)	0.133454	1	1.22 (0.97-1.53)	0.0825643	1	1.13 (0.96-1.33)	0.147896	1
HMDB0008993*	PE(36:1)	1.17 (1.02-1.35)	0.0244939	1	1.16 (0.98-1.39)	0.0920837	1	1.16 (0.94-1.43)	0.163543	1	HMDB0008993*	PE(36:1)	1.1 (0.93-1.31)	0.275293	1	1.07 (0.84-1.36)	0.59305	1	1.16 (0.93-1.44)	0.192893	1
HMDB0042103*	TG(49:3)	1.14 (1.02-1.28)	0.0250007	1	1.11 (0.95-1.3)	0.200529	1	1.18 (0.99-1.4)	0.0637583	1	HMDB0042103*	TG(49:3)	1.1 (0.96-1.28)	0.177568	1	1.09 (0.89-1.34)	0.396522	1	1.21 (1-1.46)	0.048636	1
HMDB0005359*	TG(48:1)	1.14 (1.02-1.29)	0.0260057	1	1.17 (0.99-1.38)	0.0611312	1	1.1 (0.94-1.3)	0.244351	1	HMDB0005359*	TG(48:1)	1.16 (0.99-1.35)	0.0588766	1	1.17 (0.94-1.45)	0.158429	1	1.14 (0.96-1.36)	0.145599	1
HMDB0005362*	TG(51:2)	1.14 (1.01-1.28)	0.0274356	1	1.11 (0.94-1.31)	0.202765	1	1.16 (0.99-1.37)	0.0703802	1	HMDB0005362*	TG(51:2)	1.16 (1-1.35)	0.044085	1	1.17 (0.94-1.45)	0.168338	1	1.2 (1-1.44)	0.0532916	1
HMDB0007219*	DG(36:3)	1.14 (1.01-1.29)	0.0296136	1	1.17 (0.99-1.38)	0.0632256	1	1.09 (0.93-1.28)	0.293215	1	HMDB0007219*	DG(36:3)	1.08 (0.94-1.25)	0.273731	1	1.05 (0.85-1.31)	0.65424	1	1.11 (0.94-1.33)	0.229463	1
HMDB0009069*	PE(38:5)	1.15 (1.01-1.29)	0.0302569	1	1.16 (0.98-1.38)	0.0861488	1	1.1 (0.94-1.29)	0.23012	1	HMDB0009069*	PE(38:5)	1.14 (0.99-1.31)	0.0763614	1	1.14 (0.92-1.42)	0.238541	1	1.12 (0.95-1.32)	0.193474	1
HMDB0005435*	TG(50:4)	1.14 (1.01-1.29)	0.0314036	1	1.13 (0.97-1.33)	0.11858	1	1.12 (0.94-1.32)	0.200568	1	HMDB0005435*	TG(50:4)	1.09 (0.94-1.26)	0.245189	1	1.07 (0.87-1.32)	0.533198	1	1.15 (0.96-1.38)	0.137252	1
HMDB0002815*	LPC(18:1)	1.17 (1.01-1.36)	0.0324735	1	1.05 (0.88-1.26)	0.576507	1	1.26 (1.03-1.54)	0.0245924	1	HMDB0002815*	LPC(18:1)	1.18 (0.97-1.43)	0.0915147	1	1.19 (0.92-1.53)	0.183907	1	1.21 (0.99-1.49)	0.0659775	1
HMDB0042226*	TG(55:2)	1.14 (1.01-1.28)	0.0356802	1	1.14 (0.97-1.33)	0.118605	1	1.12 (0.94-1.32)	0.198777	1	HMDB0042226*	TG(55:2)	1.1 (0.95-1.27)	0.199776	1	1.12 (0.91-1.39)	0.288094	1	1.11 (0.93-1.33)	0.232786	1
HMDB0005365*	TG(52:0)	1.13 (1.01-1.28)	0.0359362	1	1.14 (0.97-1.34)	0.101368	1	1.11 (0.94-1.31)	0.221491	1	HMDB0005365*	TG(52:0)	1.12 (0.97-1.31)	0.13241	1	1.13 (0.92-1.39)	0.256094	1	1.14 (0.95-1.36)	0.159869	1
HMDB0007132*	DG(34:3)	1.13 (1.01-1.28)	0.0373957	1	1.16 (0.98-1.36)	0.0838421	1	1.09 (0.93-1.29)	0.284436	1	HMDB0007132*	DG(34:3)	1.11 (0.96-1.29)	0.149672	1	1.06 (0.85-1.32)	0.617325	1	1.15 (0.96-1.37)	0.126649	1
HMDB0008105*	PC(36:3)	1.14 (1.01-1.3)	0.0376278	1	1.15 (0.98-1.35)	0.0820813	1	1.08 (0.92-1.28)	0.354092	1	HMDB0008105*	PC(36:3)	1.06 (0.91-1.23)	0.482384	1	1.16 (0.94-1.43)	0.155869	1	1.07 (0.9-1.27)	0.439758	1
HMDB0011706*	TG(49:2)	1.13 (1.01-1.27)	0.0379148	1	1.13 (0.96-1.33)	0.147245	1	1.13 (0.96-1.33)	0.141545	1	HMDB0011706*	TG(49:2)	1.13 (0.98-1.31)	0.0941807	1	1.16 (0.94-1.44)	0.164893	1	1.15 (0.96-1.38)	0.119696	1
HMDB0010384	LPC(18:0)	1.18 (1.01-1.37)	0.0380793	1	1.1 (0.92-1.32)	0.277855	1	1.16 (0.95-1.42)	0.148299	1	HMDB0010384	LPC(18:0)	1.27 (1.03-1.55)	0.0239882	1	1.34 (1.05-1.72)	0.020381	1	1.16 (0.95-1.43)	0.153353	1
HMDB0042196*	TG(53:2)	1.13 (1.01-1.28)	0.0381342	1	1.1 (0.94-1.3)	0.222677	1	1.15 (0.97-1.36)	0.109457	1	HMDB0042196*	TG(53:2)	1.14 (0.98-1.32)	0.0863058	1	1.14 (0.92-1.41)	0.237319	1	1.16 (0.96-1.4)	0.116883	1
HMDB0002100	palmitoyl-EA	1.14 (1.01-1.29)	0.0382663	1	1.1 (0.93-1.29)	0.264551	1	1.14 (0.96-1.34)	0.127718	1	HMDB0002100	palmitoyl-EA	1.08 (0.93-1.25)	0.290264	1	1.05 (0.85-1.29)	0.672762	1	1.14 (0.97-1.35)	0.120825	1
HMDB0000067	cholesterol	1.15 (1.01-1.3)	0.0389471	1	1.11 (0.95-1.31)	0.201105	1	1.12 (0.95-1.32)	0.195372	1	HMDB0000067	cholesterol	1.09 (0.94-1.27)	0.263064	1	1.15 (0.93-1.43)	0.198493	1	1.11 (0.93-1.31)	0.248704	1
HMDB0000305	Retinol	1.13 (1.01-1.28)	0.0394286	1	1.14 (0.96-1.34)	0.131584	1	1.12 (0.95-1.31)	0.179649	1	HMDB0000305	Retinol	1.1 (0.96-1.27)	0.171759	1	1.11 (0.89-1.39)	0.350741	1	1.11 (0.95-1.31)	0.195075	1
HMDB0000479	3-Methylhistidine	0.88 (0.78-1)	0.042948	1	0.88 (0.75-1.03)	0.119782	1	0.9 (0.76-1.06)	0.220988	1	HMDB0000479	3-Methylhistidine	0.9 (0.78-1.04)	0.146219	1	0.93 (0.76-1.14)	0.494301	1	0.91 (0.76-1.08)	0.271527	1
HMDB0010403*	LPC(22:5)	1.13 (1-1.28)	0.043413	1	1.1 (0.93-1.3)	0.266034	1	1.14 (0.97-1.34)	0.104882	1	HMDB0010403*	LPC(22:5)	1.15 (0.99-1.33)	0.0688504	1	1.29 (1.03-1.61)	0.0253348	1	1.11 (0.95-1.32)	0.198632	1
HMDB0001867	4-Aminohippuric acid	0.88 (0.78-1)	0.044693	1	0.86 (0.73-1.02)	0.0847239	1	0.91 (0.77-1.07)	0.266288	1	HMDB0001867	4-Aminohippuric acid	0.93 (0.8-1.08)	0.322412	1	0.93 (0.74-1.18)	0.54739	1	0.94 (0.79-1.11)	0.467718	1
HMDB0042076*	TG(47:2)	1.13 (1-1.26)	0.0449963	1	1.13 (0.96-1.32)	0.141023	1	1.12 (0.94-1.33)	0.196974	1	HMDB0042076*	TG(47:2)	1.1 (0.95-1.27)	0.18507	1	1.11 (0.91-1.37)	0.296219	1	1.14 (0.95-1.37)	0.152609	1
HMDB0001906	Aminoisobutyric acid	0.89 (0.78-1)	0.0481515	1	0.82 (0.7-0.97)	0.0216779	1	0.96 (0.82-1.13)	0.649622	1	HMDB0001906	Aminoisobutyric acid	0.87 (0.75-1.01)	0.0606179	1	0.73 (0.59-0.91)	0.00425254	0.561335	0.98 (0.82-1.15)	0.767909	1
HMDB0008047*	PC(38:3)	1.13 (1-1.27)	0.0488485	1	1.09 (0.93-1.27)	0.292368	1	1.16 (0.97-1.37)	0.0989019	1	HMDB0008047*	PC(38:3)	1.12 (0.96-1.29)	0.150276	1	1.09 (0.88-1.34)	0.44487	1	1.2 (1-1.44)	0.0520833	1
HMDB0011507*	LPE(18:2)	1.13 (1-1.28)	0.0498934	1	1.18 (1-1.39)	0.048711	1	1.06 (0.9-1.24)	0.502575	1	HMDB0011507*	LPE(18:2)	1.09 (0.94-1.28)	0.259784	1	1.28 (1.03-1.59)	0.0270227	1	1.04 (0.88-1.23)	0.676251	1
HMDB0010407*	LPC(P-16:0)/LPC(O-16:1)	1.13 (0.99-1.28)	0.0679443	1	1.11 (0.95-1.31)	0.191421	1	1.09 (0.93-1.28)	0.303156	1	HMDB0010407*	LPC(P-16:0)/LPC(O-16:1)	1.15 (0.99-1.34)	0.0735373	1	1.3 (1.05-1.62)	0.0174156	1	1.08 (0.91-1.28)	0.368669	1
HMDB0005463*	TG(58:9)	0.9 (0.8-1.01)	0.0797826	1	0.92 (0.78-1.08)	0.320926	1	0.89 (0.76-1.05)	0.170941	1	HMDB0005463*	TG(58:9)	0.84 (0.73-0.98)	0.0254171	1	0.84 (0.67-1.05)	0.119728	1	0.89 (0.74-1.06)	0.178761	1
HMDB0011481	LPE(20:0)	1.11 (0.98-1.26)	0.114565	1	1.08 (0.92-1.27)	0.359371	1	1.1 (0.94-1.3)	0.246496	1	HMDB0011481	LPE(20:0)	1.14 (0.97-1.33)	0.102565	1	1.29 (1.04-1.6)	0.0189065	1	1.07 (0.91-1.27)	0.428767	1
HMDB0010395	LPC(20:4)	1.11 (0.96-1.27)	0.148124	1	0.97 (0.81-1.16)	0.71563	1	1.29 (1.05-1.58)	0.0143024	1	HMDB0010395	LPC(20:4)	1.2 (1-1.45)	0.0526854	1	1.19 (0.92-1.54)	0.192769	1	1.27 (1.03-1.57)	0.0244995	1
HMDB0005471*	TG(58:7)	0.92 (0.81-1.04)	0.18301	1	1.01 (0.85-1.2)	0.923215	1	0.87 (0.75-1.02)	0.0855834	1	HMDB0005471*	TG(58:7)	0.84 (0.72-0.98)	0.0228984	1	0.84 (0.67-1.06)	0.13561	1	0.87 (0.74-1.02)	0.0814522	1

## Sheet: Data for Supplementary Figure 3
Model 1											Model 5
Metabolites		All participants			Women			Men			Metabolites		All participants			Women			Men
HMDB_ID.all.m1	METABOLITE.all.m1	OR.CI.all.m1	p.value.all.m1	NEF.all.m1	OR.CI.women.m1	p.value.women.m1	NEF.women.m1	OR.CI.men.m1	p.value.men.m1	NEF.men.m1	HMDB_ID.all.m5	METABOLITE.all.m5	OR.CI.all.m5	p.value.all.m5	NEF.all.m5	OR.CI.women.m5	p.value.women.m5	NEF.women.m5	OR.CI.men.m5	p.value.men.m5	NEF.men.m5
HMDB0007218*	DG(36:2)	1.23 (1.09-1.39)	0.000825507	0.108967	1.26 (1.09-1.45)	0.00143469	0.189379	1.15 (0.91-1.47)	0.2481	1	HMDB0007218*	DG(36:2)	1.18 (1.02-1.37)	0.0255583	1	1.19 (0.99-1.42)	0.0605763	1	1.18 (0.91-1.54)	0.212972	1
HMDB0005369*	TG(52:2)	1.22 (1.08-1.38)	0.0011784	0.155549	1.24 (1.08-1.42)	0.00250268	0.330354	1.17 (0.91-1.52)	0.222366	1	HMDB0005369*	TG(52:2)	1.21 (1.04-1.41)	0.0131656	1	1.18 (0.99-1.4)	0.0693485	1	1.26 (0.95-1.69)	0.111537	1
HMDB0007102*	DG(34:1)	1.21 (1.07-1.36)	0.00177676	0.234532	1.25 (1.09-1.43)	0.00165685	0.218705	1.1 (0.86-1.41)	0.459147	1	HMDB0007102*	DG(34:1)	1.21 (1.04-1.41)	0.0122082	1	1.19 (1-1.42)	0.0478305	1	1.2 (0.9-1.59)	0.205427	1
HMDB0005433*	TG(50:3)	1.21 (1.07-1.36)	0.00218531	0.288461	1.22 (1.06-1.41)	0.00524517	0.692363	1.17 (0.92-1.49)	0.1956	1	HMDB0005433*	TG(50:3)	1.17 (1.01-1.36)	0.0362962	1	1.16 (0.97-1.39)	0.11188	1	1.21 (0.93-1.58)	0.163413	1
HMDB0007972*	PC(34:1)	1.2 (1.06-1.36)	0.00323089	0.426477	1.23 (1.06-1.42)	0.004977	0.656964	1.13 (0.89-1.44)	0.300248	1	HMDB0007972*	PC(34:1)	1.19 (1.03-1.39)	0.0216368	1	1.2 (0.99-1.44)	0.0573107	1	1.28 (0.97-1.7)	0.0818218	1
HMDB0000885	CE(16:0)	0.83 (0.74-0.94)	0.00365293	0.482187	0.83 (0.72-0.96)	0.010182	1	0.84 (0.65-1.08)	0.174185	1	HMDB0000885	CE(16:0)	0.86 (0.74-1)	0.0570182	1	0.87 (0.73-1.04)	0.133276	1	0.8 (0.6-1.06)	0.117731	1
HMDB0000557	Alloisoleucine	0.84 (0.75-0.95)	0.00381129	0.50309	0.87 (0.76-0.99)	0.0338262	1	0.77 (0.61-0.98)	0.0345654	1	HMDB0000557	Alloisoleucine	0.88 (0.76-1)	0.0581312	1	0.91 (0.76-1.09)	0.295434	1	0.73 (0.57-0.95)	0.017296	1
HMDB0007216*	DG(36:1)	1.19 (1.05-1.34)	0.00460371	0.607689	1.22 (1.06-1.39)	0.0047657	0.629073	1.1 (0.85-1.4)	0.469569	1	HMDB0007216*	DG(36:1)	1.18 (1.02-1.37)	0.0300134	1	1.18 (0.99-1.41)	0.0610912	1	1.18 (0.89-1.56)	0.240725	1
HMDB0011504*	LPE(16:1)	1.19 (1.05-1.34)	0.00485237	0.640513	1.21 (1.06-1.4)	0.0064805	0.855427	1.12 (0.88-1.41)	0.355508	1	HMDB0011504*	LPE(16:1)	1.21 (1.04-1.4)	0.014077	1	1.22 (1.01-1.48)	0.0361093	1	1.29 (0.97-1.7)	0.0772041	1
HMDB0011506*	LPE(18:1)	1.19 (1.05-1.35)	0.00512174	0.67607	1.24 (1.07-1.43)	0.00406815	0.536996	1.08 (0.85-1.37)	0.528088	1	HMDB0011506*	LPE(18:1)	1.16 (0.99-1.35)	0.063063	1	1.29 (1.05-1.58)	0.0134837	1	1.1 (0.84-1.44)	0.498369	1
HMDB0005405*	TG(54:3)	1.2 (1.05-1.36)	0.00537597	0.709628	1.2 (1.04-1.39)	0.0152403	1	1.19 (0.93-1.52)	0.172247	1	HMDB0005405*	TG(54:3)	1.1 (0.94-1.28)	0.244778	1	1.1 (0.9-1.33)	0.354476	1	1.15 (0.87-1.53)	0.317903	1
HMDB0005360*	TG(50:1)	1.18 (1.05-1.33)	0.00591517	0.780803	1.22 (1.07-1.4)	0.00375844	0.496113	1.05 (0.81-1.36)	0.705317	1	HMDB0005360*	TG(50:1)	1.2 (1.03-1.4)	0.0183866	1	1.17 (0.99-1.4)	0.0699988	1	1.19 (0.89-1.61)	0.2474	1
HMDB0007103*	DG(34:2)	1.18 (1.05-1.33)	0.00646182	0.85296	1.22 (1.06-1.41)	0.00452146	0.596833	1.06 (0.84-1.35)	0.61534	1	HMDB0007103*	DG(34:2)	1.16 (1-1.35)	0.0476903	1	1.15 (0.97-1.37)	0.107652	1	1.13 (0.86-1.48)	0.385388	1
HMDB0013287	N(6),N(6)-Dimethyl-lysine	0.85 (0.76-0.96)	0.00662872	0.874991	0.8 (0.69-0.92)	0.00126583	0.16709	1.02 (0.81-1.29)	0.839969	1	HMDB0013287	N(6),N(6)-Dimethyl-lysine	0.89 (0.77-1.03)	0.109624	1	0.8 (0.67-0.97)	0.019452	1	1.01 (0.79-1.29)	0.967887	1
HMDB0008270*	PC(38:2)	1.19 (1.05-1.36)	0.00679024	0.896312	1.18 (1.01-1.37)	0.0333231	1	1.24 (0.97-1.59)	0.087681	1	HMDB0008270*	PC(38:2)	1.13 (0.96-1.31)	0.132041	1	1.08 (0.89-1.32)	0.42973	1	1.23 (0.94-1.6)	0.125438	1
HMDB0005384*	TG(52:3)	1.18 (1.05-1.33)	0.00717881	0.947602	1.18 (1.03-1.36)	0.0195027	1	1.18 (0.93-1.5)	0.183122	1	HMDB0005384*	TG(52:3)	1.13 (0.97-1.31)	0.121447	1	1.09 (0.91-1.3)	0.351803	1	1.21 (0.92-1.59)	0.170507	1
HMDB0005377*	TG(50:2)	1.18 (1.05-1.33)	0.00736524	0.972211	1.21 (1.05-1.38)	0.00732793	0.967286	1.09 (0.85-1.4)	0.501958	1	HMDB0005377*	TG(50:2)	1.19 (1.02-1.38)	0.0293342	1	1.16 (0.97-1.39)	0.101451	1	1.21 (0.91-1.62)	0.185894	1
HMDB0005403*	TG(54:2)	1.18 (1.05-1.34)	0.00737954	0.974099	1.21 (1.06-1.4)	0.00638283	0.842533	1.08 (0.84-1.39)	0.562867	1	HMDB0005403*	TG(54:2)	1.12 (0.97-1.31)	0.131546	1	1.16 (0.96-1.39)	0.122195	1	1.11 (0.84-1.47)	0.463782	1
HMDB0005410*	TG(56:3)	1.18 (1.05-1.34)	0.00755219	0.996889	1.19 (1.03-1.37)	0.0193026	1	1.18 (0.92-1.5)	0.19676	1	HMDB0005410*	TG(56:3)	1.11 (0.95-1.29)	0.177236	1	1.12 (0.93-1.35)	0.244504	1	1.17 (0.88-1.54)	0.279267	1
HMDB0007098*	DG(32:0)	1.17 (1.04-1.32)	0.00882062	1	1.21 (1.05-1.38)	0.00644055	0.850153	1.06 (0.83-1.35)	0.645831	1	HMDB0007098*	DG(32:0)	1.19 (1.02-1.38)	0.0234883	1	1.16 (0.97-1.38)	0.09875	1	1.21 (0.91-1.61)	0.193487	1
HMDB0008038*	PC(36:1)	1.17 (1.04-1.33)	0.00935681	1	1.17 (1.02-1.34)	0.02876	1	1.2 (0.93-1.54)	0.157102	1	HMDB0008038*	PC(36:1)	1.18 (1.02-1.37)	0.0303654	1	1.19 (0.99-1.43)	0.0635529	1	1.25 (0.96-1.64)	0.102475	1
HMDB0011478*	LPC(18:3)_1	1.17 (1.03-1.31)	0.0116499	1	1.18 (1.02-1.35)	0.0216416	1	1.14 (0.9-1.44)	0.285579	1	HMDB0011478*	LPC(18:3)_1	1.16 (1-1.35)	0.0437944	1	1.19 (0.98-1.43)	0.0764334	1	1.21 (0.93-1.56)	0.148679	1
HMDB0008928*	PE(34:2)	1.17 (1.04-1.32)	0.0118072	1	1.14 (0.99-1.31)	0.0652686	1	1.26 (0.98-1.61)	0.066588	1	HMDB0008928*	PE(34:2)	1.14 (0.98-1.31)	0.0863092	1	1.05 (0.89-1.25)	0.552373	1	1.39 (1.05-1.84)	0.0208399	1
HMDB0008937*	PE(36:4)	1.17 (1.03-1.32)	0.0127206	1	1.14 (0.99-1.31)	0.067875	1	1.26 (0.98-1.61)	0.0701686	1	HMDB0008937*	PE(36:4)	1.17 (1.01-1.35)	0.0394814	1	1.09 (0.92-1.3)	0.328628	1	1.5 (1.11-2.02)	0.00765582	1
HMDB0007873*	PC(32:1)	1.17 (1.03-1.32)	0.0128054	1	1.22 (1.05-1.41)	0.00740923	0.978018	1.05 (0.83-1.32)	0.714172	1	HMDB0007873*	PC(32:1)	1.17 (1-1.36)	0.0503873	1	1.18 (0.97-1.42)	0.0964499	1	1.21 (0.91-1.61)	0.188118	1
HMDB0002038	N(6)-Methyllysine	0.86 (0.77-0.97)	0.0128338	1	0.84 (0.73-0.96)	0.00917485	1	0.95 (0.75-1.2)	0.65942	1	HMDB0002038	N(6)-Methyllysine	0.89 (0.77-1.02)	0.0971842	1	0.83 (0.69-1)	0.0518032	1	0.92 (0.72-1.19)	0.535011	1
HMDB0005367*	TG(52:1)	1.16 (1.03-1.31)	0.0129034	1	1.21 (1.05-1.38)	0.00634873	0.838032	1.02 (0.79-1.31)	0.904864	1	HMDB0005367*	TG(52:1)	1.16 (1-1.35)	0.057442	1	1.18 (0.99-1.41)	0.0694653	1	1.11 (0.83-1.48)	0.482281	1
HMDB0005404*	TG(56:2)	1.17 (1.03-1.32)	0.012986	1	1.19 (1.04-1.37)	0.0136905	1	1.09 (0.85-1.39)	0.496227	1	HMDB0005404*	TG(56:2)	1.12 (0.97-1.3)	0.120211	1	1.16 (0.97-1.39)	0.0986635	1	1.1 (0.85-1.44)	0.465809	1
HMDB0011517	LPE(20:4)	1.16 (1.03-1.31)	0.0137447	1	1.22 (1.05-1.4)	0.00708645	0.935411	1.04 (0.83-1.3)	0.748874	1	HMDB0011517	LPE(20:4)	1.16 (1-1.35)	0.0482764	1	1.27 (1.05-1.55)	0.0141652	1	1.13 (0.86-1.47)	0.382808	1
HMDB0010394*	LPC(20:3)_1	1.17 (1.03-1.33)	0.0137898	1	1.15 (1-1.33)	0.0478297	1	1.24 (0.94-1.63)	0.124069	1	HMDB0010394*	LPC(20:3)_1	1.15 (0.99-1.34)	0.0763229	1	1.12 (0.94-1.35)	0.212887	1	1.27 (0.94-1.7)	0.119208	1
HMDB0010393*	LPC(20:3)	1.17 (1.03-1.32)	0.0141271	1	1.17 (1.02-1.35)	0.029127	1	1.15 (0.9-1.48)	0.259642	1	HMDB0010393*	LPC(20:3)	1.19 (1.02-1.38)	0.0271162	1	1.2 (1-1.45)	0.0513092	1	1.2 (0.91-1.59)	0.197316	1
HMDB0005396*	TG(56:1)	1.17 (1.03-1.34)	0.0142131	1	1.24 (1.07-1.44)	0.00494971	0.653362	0.99 (0.76-1.29)	0.959458	1	HMDB0005396*	TG(56:1)	1.13 (0.96-1.32)	0.133289	1	1.22 (1.01-1.48)	0.0395894	1	1.01 (0.75-1.34)	0.966291	1
HMDB0007099*	DG(32:1)	1.16 (1.03-1.31)	0.0143627	1	1.19 (1.04-1.36)	0.0127378	1	1.07 (0.84-1.36)	0.58776	1	HMDB0007099*	DG(32:1)	1.16 (1-1.35)	0.052851	1	1.15 (0.96-1.37)	0.121083	1	1.17 (0.89-1.55)	0.261695	1
HMDB0013288	CAR(9:0)	0.86 (0.76-0.97)	0.0150338	1	0.9 (0.78-1.04)	0.144031	1	0.74 (0.57-0.95)	0.0209113	1	HMDB0013288	CAR(9:0)	0.86 (0.74-0.99)	0.0400958	1	0.89 (0.74-1.07)	0.200213	1	0.71 (0.54-0.94)	0.0158825	1
HMDB0001276	N1-Acetylspermidine	0.85 (0.75-0.97)	0.0151758	1	0.88 (0.76-1.02)	0.0914509	1	0.76 (0.57-1)	0.0500179	1	HMDB0001276	N1-Acetylspermidine	0.84 (0.72-0.98)	0.0261583	1	0.89 (0.74-1.07)	0.222335	1	0.69 (0.5-0.93)	0.0168046	1
HMDB0000610*	CE(18:2)	0.86 (0.77-0.97)	0.0154282	1	0.84 (0.74-0.97)	0.0148723	1	0.93 (0.73-1.19)	0.554631	1	HMDB0000610*	CE(18:2)	0.88 (0.76-1.02)	0.0874788	1	0.88 (0.74-1.05)	0.156493	1	0.86 (0.64-1.14)	0.287661	1
HMDB0005395*	TG(54:1)	1.16 (1.03-1.3)	0.0163888	1	1.2 (1.05-1.37)	0.00925018	1	1.03 (0.8-1.32)	0.834652	1	HMDB0005395*	TG(54:1)	1.13 (0.97-1.31)	0.121214	1	1.17 (0.98-1.41)	0.0882874	1	1.07 (0.81-1.41)	0.622813	1
HMDB0006726	CE(20:4)	0.86 (0.76-0.97)	0.0164745	1	0.87 (0.76-1)	0.0466914	1	0.85 (0.67-1.08)	0.176864	1	HMDB0006726	CE(20:4)	0.91 (0.79-1.05)	0.205088	1	0.94 (0.79-1.13)	0.521773	1	0.83 (0.63-1.09)	0.175506	1
HMDB0005376*	TG(48:2)	1.16 (1.03-1.3)	0.0169549	1	1.19 (1.03-1.36)	0.0145207	1	1.07 (0.84-1.36)	0.60744	1	HMDB0005376*	TG(48:2)	1.16 (1-1.35)	0.0556253	1	1.16 (0.97-1.39)	0.104005	1	1.16 (0.89-1.52)	0.269206	1
HMDB0006344	alpha-N-Phenylacetylglutamine	0.86 (0.77-0.97)	0.0171237	1	0.83 (0.72-0.96)	0.0117376	1	0.95 (0.76-1.19)	0.655985	1	HMDB0006344	alpha-N-Phenylacetylglutamine	0.87 (0.76-1)	0.0558174	1	0.81 (0.67-0.97)	0.0209906	1	0.93 (0.73-1.19)	0.586517	1
HMDB0007100*	DG(34:0)	1.15 (1.02-1.3)	0.0188642	1	1.17 (1.03-1.34)	0.0197031	1	1.08 (0.84-1.39)	0.540532	1	HMDB0007100*	DG(34:0)	1.15 (0.99-1.34)	0.0715046	1	1.13 (0.95-1.35)	0.175835	1	1.23 (0.92-1.64)	0.171259	1
HMDB0000210	Pantothenic acid	1.15 (1.02-1.29)	0.0197576	1	1.12 (0.98-1.29)	0.0903491	1	1.23 (0.97-1.56)	0.0852345	1	HMDB0000210	Pantothenic acid	1.19 (1.03-1.37)	0.0159851	1	1.14 (0.96-1.36)	0.1455	1	1.21 (0.94-1.55)	0.142239	1
HMDB0010392	LPC(20:2)	1.16 (1.02-1.31)	0.0217678	1	1.14 (0.98-1.31)	0.0845191	1	1.22 (0.95-1.55)	0.11414	1	HMDB0010392	LPC(20:2)	1.14 (0.98-1.33)	0.0945262	1	1.13 (0.94-1.37)	0.19353	1	1.24 (0.94-1.65)	0.12741	1
HMDB0010401*	LPC(22:4)	1.16 (1.02-1.31)	0.0230269	1	1.15 (1-1.33)	0.0504661	1	1.17 (0.9-1.52)	0.245996	1	HMDB0010401*	LPC(22:4)	1.12 (0.96-1.31)	0.133454	1	1.17 (0.97-1.42)	0.100659	1	1.18 (0.89-1.56)	0.246079	1
HMDB0042103*	TG(49:3)	1.14 (1.02-1.28)	0.0250007	1	1.14 (1-1.3)	0.0535374	1	1.15 (0.91-1.45)	0.254517	1	HMDB0042103*	TG(49:3)	1.1 (0.96-1.28)	0.177568	1	1.09 (0.91-1.3)	0.367246	1	1.17 (0.9-1.52)	0.234336	1
HMDB0005359*	TG(48:1)	1.14 (1.02-1.29)	0.0260057	1	1.17 (1.03-1.34)	0.0194324	1	1.04 (0.81-1.34)	0.737741	1	HMDB0005359*	TG(48:1)	1.16 (0.99-1.35)	0.0588766	1	1.15 (0.96-1.37)	0.127185	1	1.17 (0.88-1.55)	0.29002	1
HMDB0005362*	TG(51:2)	1.14 (1.01-1.28)	0.0274356	1	1.16 (1.02-1.32)	0.026743	1	1.07 (0.84-1.36)	0.598533	1	HMDB0005362*	TG(51:2)	1.16 (1-1.35)	0.044085	1	1.17 (0.98-1.39)	0.0819306	1	1.13 (0.86-1.48)	0.372693	1
HMDB0007219*	DG(36:3)	1.14 (1.01-1.29)	0.0296136	1	1.15 (1-1.32)	0.051043	1	1.12 (0.89-1.41)	0.329489	1	HMDB0007219*	DG(36:3)	1.08 (0.94-1.25)	0.273731	1	1.08 (0.9-1.29)	0.414256	1	1.1 (0.85-1.42)	0.471358	1
HMDB0009069*	PE(38:5)	1.15 (1.01-1.29)	0.0302569	1	1.09 (0.95-1.25)	0.230809	1	1.33 (1.03-1.72)	0.0261245	1	HMDB0009069*	PE(38:5)	1.14 (0.99-1.31)	0.0763614	1	1.05 (0.89-1.25)	0.557348	1	1.47 (1.1-1.95)	0.00815853	1
HMDB0005435*	TG(50:4)	1.14 (1.01-1.29)	0.0314036	1	1.13 (0.98-1.3)	0.0849197	1	1.17 (0.93-1.47)	0.190853	1	HMDB0005435*	TG(50:4)	1.09 (0.94-1.26)	0.245189	1	1.07 (0.89-1.28)	0.498633	1	1.17 (0.91-1.51)	0.219457	1
HMDB0042226*	TG(55:2)	1.14 (1.01-1.28)	0.0356802	1	1.15 (1.01-1.32)	0.0366575	1	1.07 (0.84-1.37)	0.585637	1	HMDB0042226*	TG(55:2)	1.1 (0.95-1.27)	0.199776	1	1.13 (0.94-1.34)	0.183531	1	1.09 (0.83-1.43)	0.531187	1
HMDB0005365*	TG(52:0)	1.13 (1.01-1.28)	0.0359362	1	1.16 (1.02-1.33)	0.0262197	1	1.04 (0.81-1.33)	0.783778	1	HMDB0005365*	TG(52:0)	1.12 (0.97-1.31)	0.13241	1	1.15 (0.96-1.38)	0.124906	1	1.12 (0.84-1.48)	0.442212	1
HMDB0007132*	DG(34:3)	1.13 (1.01-1.28)	0.0373957	1	1.16 (1.01-1.33)	0.0331665	1	1.06 (0.84-1.34)	0.636993	1	HMDB0007132*	DG(34:3)	1.11 (0.96-1.29)	0.149672	1	1.1 (0.92-1.31)	0.297842	1	1.1 (0.84-1.43)	0.490541	1
HMDB0008105*	PC(36:3)	1.14 (1.01-1.3)	0.0376278	1	1.12 (0.96-1.29)	0.141855	1	1.22 (0.95-1.56)	0.114911	1	HMDB0008105*	PC(36:3)	1.06 (0.91-1.23)	0.482384	1	1.02 (0.84-1.24)	0.824976	1	1.17 (0.9-1.53)	0.229732	1
HMDB0011706*	TG(49:2)	1.13 (1.01-1.27)	0.0379148	1	1.16 (1.02-1.33)	0.0252155	1	1.03 (0.81-1.31)	0.829663	1	HMDB0011706*	TG(49:2)	1.13 (0.98-1.31)	0.0941807	1	1.17 (0.98-1.39)	0.0923722	1	1.08 (0.83-1.41)	0.556972	1
HMDB0042196*	TG(53:2)	1.13 (1.01-1.28)	0.0381342	1	1.12 (0.98-1.29)	0.0883208	1	1.17 (0.91-1.49)	0.227669	1	HMDB0042196*	TG(53:2)	1.14 (0.98-1.32)	0.0863058	1	1.12 (0.94-1.33)	0.222385	1	1.17 (0.89-1.53)	0.273903	1
HMDB0002100	palmitoyl-EA	1.14 (1.01-1.29)	0.0382663	1	1.19 (1.03-1.38)	0.0180168	1	1 (0.78-1.29)	0.976449	1	HMDB0002100	palmitoyl-EA	1.08 (0.93-1.25)	0.290264	1	1.07 (0.89-1.3)	0.463302	1	0.99 (0.76-1.28)	0.931239	1
HMDB0000067	cholesterol	1.15 (1.01-1.3)	0.0389471	1	1.18 (1.01-1.37)	0.0374364	1	1.07 (0.84-1.37)	0.583346	1	HMDB0000067	cholesterol	1.09 (0.94-1.27)	0.263064	1	1.15 (0.94-1.4)	0.163638	1	1.06 (0.82-1.38)	0.641911	1
HMDB0000305	Retinol	1.13 (1.01-1.28)	0.0394286	1	1.1 (0.96-1.26)	0.190863	1	1.25 (0.98-1.6)	0.0661999	1	HMDB0000305	Retinol	1.1 (0.96-1.27)	0.171759	1	1.05 (0.88-1.25)	0.608379	1	1.25 (0.97-1.61)	0.0846533	1
HMDB0000479	3-Methylhistidine	0.88 (0.78-1)	0.042948	1	0.79 (0.69-0.91)	0.0011107	0.146612	1.24 (0.97-1.59)	0.0886113	1	HMDB0000479	3-Methylhistidine	0.9 (0.78-1.04)	0.146219	1	0.77 (0.64-0.93)	0.00632311	0.834651	1.24 (0.94-1.62)	0.125747	1
HMDB0010403*	LPC(22:5)	1.13 (1-1.28)	0.043413	1	1.13 (0.99-1.3)	0.0752065	1	1.13 (0.88-1.44)	0.33892	1	HMDB0010403*	LPC(22:5)	1.15 (0.99-1.33)	0.0688504	1	1.18 (0.99-1.42)	0.0670405	1	1.18 (0.9-1.55)	0.221	1
HMDB0001867	4-Aminohippuric acid	0.88 (0.78-1)	0.044693	1	0.84 (0.73-0.97)	0.0148368	1	1.04 (0.81-1.35)	0.751153	1	HMDB0001867	4-Aminohippuric acid	0.93 (0.8-1.08)	0.322412	1	0.88 (0.74-1.04)	0.142678	1	1.09 (0.83-1.43)	0.537125	1
HMDB0042076*	TG(47:2)	1.13 (1-1.26)	0.0449963	1	1.15 (1.01-1.32)	0.0346565	1	1.04 (0.82-1.32)	0.755854	1	HMDB0042076*	TG(47:2)	1.1 (0.95-1.27)	0.18507	1	1.12 (0.94-1.33)	0.215437	1	1.09 (0.84-1.42)	0.52105	1
HMDB0001906	Aminoisobutyric acid	0.89 (0.78-1)	0.0481515	1	0.86 (0.75-0.99)	0.0318452	1	0.97 (0.76-1.25)	0.839868	1	HMDB0001906	Aminoisobutyric acid	0.87 (0.75-1.01)	0.0606179	1	0.82 (0.69-0.98)	0.0282689	1	0.95 (0.74-1.24)	0.723334	1
HMDB0008047*	PC(38:3)	1.13 (1-1.27)	0.0488485	1	1.11 (0.97-1.28)	0.120081	1	1.18 (0.91-1.51)	0.206429	1	HMDB0008047*	PC(38:3)	1.12 (0.96-1.29)	0.150276	1	1.07 (0.89-1.28)	0.492088	1	1.2 (0.92-1.56)	0.18049	1
HMDB0011507*	LPE(18:2)	1.13 (1-1.28)	0.0498934	1	1.15 (1-1.33)	0.0566242	1	1.08 (0.85-1.38)	0.534521	1	HMDB0011507*	LPE(18:2)	1.09 (0.94-1.28)	0.259784	1	1.15 (0.94-1.4)	0.182875	1	1.1 (0.84-1.44)	0.507723	1
HMDB0010407*	LPC(P-16:0)/LPC(O-16:1)	1.13 (0.99-1.28)	0.0679443	1	1.08 (0.94-1.25)	0.285404	1	1.3 (0.99-1.71)	0.0638033	1	HMDB0010407*	LPC(P-16:0)/LPC(O-16:1)	1.15 (0.99-1.34)	0.0735373	1	1.14 (0.95-1.37)	0.161135	1	1.33 (0.98-1.79)	0.0664944	1
HMDB0005463*	TG(58:9)	0.9 (0.8-1.01)	0.0797826	1	0.97 (0.85-1.11)	0.654177	1	0.7 (0.54-0.91)	0.00695367	0.917884	HMDB0005463*	TG(58:9)	0.84 (0.73-0.98)	0.0254171	1	0.93 (0.77-1.12)	0.442333	1	0.68 (0.52-0.9)	0.00724403	0.956212
HMDB0011481	LPE(20:0)	1.11 (0.98-1.26)	0.114565	1	1.09 (0.94-1.26)	0.279789	1	1.18 (0.91-1.52)	0.20264	1	HMDB0011481	LPE(20:0)	1.14 (0.97-1.33)	0.102565	1	1.18 (0.98-1.43)	0.0794917	1	1.17 (0.88-1.55)	0.283659	1
HMDB0005471*	TG(58:7)	0.92 (0.81-1.04)	0.18301	1	0.99 (0.85-1.14)	0.859826	1	0.76 (0.6-0.97)	0.028852	1	HMDB0005471*	TG(58:7)	0.84 (0.72-0.98)	0.0228984	1	0.89 (0.72-1.08)	0.238828	1	0.73 (0.56-0.95)	0.0204555	1

## Sheet: Data for Supplementary Figure 4
Model 1											Model 5
Metabolites		All participants			BMI <25			BMI ≥25			Metabolites		All participants			BMI <25			BMI ≥25
HMDB_ID.all.m1	METABOLITE.all.m1	OR.CI.all.m1	p.value.all.m1	NEF.all.m1	OR.CI.BMI<25.m1	p.value.BMI<25.m1	NEF.BMI<25.m1	OR.CI.BMI>=25.m1	p.value.BMI>=25.m1	NEF.BMI>=25.m1	HMDB_ID.all.m5	METABOLITE.all.m5	OR.CI.all.m5	p.value.all.m5	NEF.all.m5	OR.CI.BMI<25.m5	p.value.BMI<25.m5	NEF.BMI<25.m5	OR.CI.BMI>=25.m5	p.value.BMI>=25.m5	NEF.BMI>=25.m5
HMDB0011503	LPE(16:0)	1.3 (1.12-1.5)	0.000560307	0.0739606	1.21 (1-1.45)	0.0459197	1	1.28 (1.05-1.57)	0.0168884	1	HMDB0011503	LPE(16:0)	1.32 (1.09-1.6)	0.00475113	0.62715	1.26 (1.01-1.58)	0.0386211	1	1.33 (1.05-1.7)	0.0219188	1
HMDB0007218*	DG(36:2)	1.23 (1.09-1.39)	0.000825507	0.108967	1.21 (1.02-1.42)	0.0261452	1	1.33 (1.11-1.59)	0.00172523	0.22773	HMDB0007218*	DG(36:2)	1.18 (1.02-1.37)	0.0255583	1	1.14 (0.94-1.38)	0.195738	1	1.27 (1.04-1.55)	0.0183484	1
HMDB0005369*	TG(52:2)	1.22 (1.08-1.38)	0.0011784	0.155549	1.2 (1.02-1.42)	0.0261828	1	1.35 (1.12-1.62)	0.00137112	0.180988	HMDB0005369*	TG(52:2)	1.21 (1.04-1.41)	0.0131656	1	1.14 (0.94-1.39)	0.170002	1	1.29 (1.05-1.59)	0.0158656	1
HMDB0010382	LPC(16:0)	1.26 (1.09-1.46)	0.00173825	0.229449	1.13 (0.94-1.36)	0.196838	1	1.34 (1.1-1.64)	0.00448929	0.592587	HMDB0010382	LPC(16:0)	1.36 (1.12-1.65)	0.00208604	0.275357	1.19 (0.95-1.48)	0.12896	1	1.47 (1.16-1.89)	0.00173991	0.229668
HMDB0010383*	LPC(16:1)	1.26 (1.09-1.45)	0.00177513	0.234318	1.14 (0.95-1.37)	0.174316	1	1.37 (1.12-1.68)	0.00236409	0.31206	HMDB0010383*	LPC(16:1)	1.25 (1.04-1.52)	0.018831	1	1.15 (0.91-1.44)	0.235337	1	1.47 (1.15-1.89)	0.00258729	0.341523
HMDB0007102*	DG(34:1)	1.21 (1.07-1.36)	0.00177676	0.234532	1.23 (1.04-1.45)	0.013402	1	1.29 (1.08-1.55)	0.00595374	0.785893	HMDB0007102*	DG(34:1)	1.21 (1.04-1.41)	0.0122082	1	1.17 (0.97-1.42)	0.105962	1	1.27 (1.03-1.56)	0.0232232	1
HMDB0005433*	TG(50:3)	1.21 (1.07-1.36)	0.00218531	0.288461	1.21 (1.03-1.43)	0.0232273	1	1.27 (1.07-1.52)	0.00716976	0.946409	HMDB0005433*	TG(50:3)	1.17 (1.01-1.36)	0.0362962	1	1.15 (0.95-1.4)	0.153549	1	1.23 (1.01-1.51)	0.0409926	1
HMDB0011130	LPE(18:0)_B	1.26 (1.09-1.47)	0.00223463	0.294971	1.15 (0.96-1.39)	0.130046	1	1.27 (1.04-1.55)	0.0208097	1	HMDB0011130	LPE(18:0)_B	1.31 (1.07-1.6)	0.00906104	1	1.27 (1.02-1.59)	0.0361039	1	1.29 (1.02-1.65)	0.0359715	1
HMDB0000715	Kynurenic acid	0.8 (0.69-0.93)	0.00299192	0.394933	0.78 (0.65-0.94)	0.0104206	1	0.92 (0.75-1.12)	0.384287	1	HMDB0000715	Kynurenic acid	0.94 (0.78-1.14)	0.546134	1	0.94 (0.75-1.19)	0.628357	1	0.93 (0.73-1.18)	0.538805	1
HMDB0007972*	PC(34:1)	1.2 (1.06-1.36)	0.00323089	0.426477	1.16 (0.99-1.36)	0.0624804	1	1.24 (1.04-1.49)	0.0158901	1	HMDB0007972*	PC(34:1)	1.19 (1.03-1.39)	0.0216368	1	1.14 (0.94-1.38)	0.184446	1	1.29 (1.05-1.59)	0.0161708	1
HMDB0000885	CE(16:0)	0.83 (0.74-0.94)	0.00365293	0.482187	0.87 (0.73-1.02)	0.0955354	1	0.78 (0.65-0.92)	0.00387216	0.511126	HMDB0000885	CE(16:0)	0.86 (0.74-1)	0.0570182	1	0.95 (0.78-1.15)	0.594026	1	0.8 (0.66-0.97)	0.027501	1
HMDB0000557	Alloisoleucine	0.84 (0.75-0.95)	0.00381129	0.50309	0.76 (0.65-0.89)	0.000663141	0.0875346	0.96 (0.8-1.14)	0.622837	1	HMDB0000557	Alloisoleucine	0.88 (0.76-1)	0.0581312	1	0.83 (0.69-1)	0.0463293	1	0.95 (0.78-1.16)	0.607922	1
HMDB0007216*	DG(36:1)	1.19 (1.05-1.34)	0.00460371	0.607689	1.17 (1-1.39)	0.0551877	1	1.29 (1.08-1.54)	0.00518542	0.684476	HMDB0007216*	DG(36:1)	1.18 (1.02-1.37)	0.0300134	1	1.13 (0.93-1.37)	0.224346	1	1.26 (1.03-1.54)	0.0252309	1
HMDB0011504*	LPE(16:1)	1.19 (1.05-1.34)	0.00485237	0.640513	1.15 (0.98-1.34)	0.0867626	1	1.27 (1.07-1.53)	0.00814272	1	HMDB0011504*	LPE(16:1)	1.21 (1.04-1.4)	0.014077	1	1.14 (0.95-1.37)	0.166803	1	1.33 (1.08-1.65)	0.00870531	1
HMDB0011506*	LPE(18:1)	1.19 (1.05-1.35)	0.00512174	0.67607	1.08 (0.92-1.27)	0.322944	1	1.26 (1.06-1.5)	0.00919764	1	HMDB0011506*	LPE(18:1)	1.16 (0.99-1.35)	0.063063	1	1.09 (0.9-1.31)	0.36632	1	1.26 (1.04-1.54)	0.0211448	1
HMDB0005405*	TG(54:3)	1.2 (1.05-1.36)	0.00537597	0.709628	1.15 (0.99-1.34)	0.0748104	1	1.22 (1.02-1.46)	0.0273731	1	HMDB0005405*	TG(54:3)	1.1 (0.94-1.28)	0.244778	1	1.06 (0.88-1.28)	0.514568	1	1.17 (0.96-1.43)	0.130346	1
HMDB0011130	LPE(18:0)_A	1.24 (1.06-1.44)	0.00543014	0.716779	1.13 (0.94-1.36)	0.186866	1	1.24 (1.02-1.52)	0.0338726	1	HMDB0011130	LPE(18:0)_A	1.29 (1.05-1.58)	0.014845	1	1.26 (1.01-1.57)	0.0441245	1	1.28 (1.01-1.64)	0.0448203	1
HMDB0005360*	TG(50:1)	1.18 (1.05-1.33)	0.00591517	0.780803	1.19 (1.01-1.39)	0.0355233	1	1.28 (1.06-1.54)	0.00906952	1	HMDB0005360*	TG(50:1)	1.2 (1.03-1.4)	0.0183866	1	1.15 (0.95-1.38)	0.154271	1	1.23 (1-1.53)	0.0493931	1
HMDB0007103*	DG(34:2)	1.18 (1.05-1.33)	0.00646182	0.85296	1.2 (1.03-1.42)	0.0243301	1	1.24 (1.04-1.49)	0.0200448	1	HMDB0007103*	DG(34:2)	1.16 (1-1.35)	0.0476903	1	1.12 (0.93-1.36)	0.230546	1	1.21 (0.99-1.48)	0.0683151	1
HMDB0013287	N(6),N(6)-Dimethyl-lysine	0.85 (0.76-0.96)	0.00662872	0.874991	0.78 (0.67-0.92)	0.002847	0.375804	0.95 (0.8-1.13)	0.553606	1	HMDB0013287	N(6),N(6)-Dimethyl-lysine	0.89 (0.77-1.03)	0.109624	1	0.88 (0.73-1.06)	0.181109	1	0.93 (0.77-1.13)	0.473162	1
HMDB0008270*	PC(38:2)	1.19 (1.05-1.36)	0.00679024	0.896312	1.06 (0.9-1.24)	0.495222	1	1.3 (1.1-1.54)	0.00261855	0.345648	HMDB0008270*	PC(38:2)	1.13 (0.96-1.31)	0.132041	1	1.07 (0.88-1.29)	0.508195	1	1.24 (1.03-1.51)	0.0268896	1
HMDB0005384*	TG(52:3)	1.18 (1.05-1.33)	0.00717881	0.947602	1.2 (1.01-1.41)	0.0338193	1	1.23 (1.03-1.47)	0.0200066	1	HMDB0005384*	TG(52:3)	1.13 (0.97-1.31)	0.121447	1	1.1 (0.91-1.33)	0.337441	1	1.17 (0.96-1.43)	0.132792	1
HMDB0005377*	TG(50:2)	1.18 (1.05-1.33)	0.00736524	0.972211	1.2 (1.02-1.41)	0.025083	1	1.26 (1.04-1.52)	0.0173234	1	HMDB0005377*	TG(50:2)	1.19 (1.02-1.38)	0.0293342	1	1.14 (0.95-1.38)	0.160931	1	1.23 (1-1.52)	0.0567004	1
HMDB0005403*	TG(54:2)	1.18 (1.05-1.34)	0.00737954	0.974099	1.18 (1.01-1.39)	0.0400547	1	1.22 (1.02-1.46)	0.0265634	1	HMDB0005403*	TG(54:2)	1.12 (0.97-1.31)	0.131546	1	1.1 (0.91-1.32)	0.341062	1	1.19 (0.97-1.45)	0.0948691	1
HMDB0005410*	TG(56:3)	1.18 (1.05-1.34)	0.00755219	0.996889	1.17 (1-1.37)	0.045057	1	1.19 (1-1.42)	0.0572857	1	HMDB0005410*	TG(56:3)	1.11 (0.95-1.29)	0.177236	1	1.09 (0.9-1.31)	0.38535	1	1.17 (0.96-1.42)	0.126798	1
HMDB0007098*	DG(32:0)	1.17 (1.04-1.32)	0.00882062	1	1.18 (1.01-1.38)	0.04384	1	1.26 (1.05-1.51)	0.0145787	1	HMDB0007098*	DG(32:0)	1.19 (1.02-1.38)	0.0234883	1	1.14 (0.94-1.38)	0.175019	1	1.24 (1.01-1.53)	0.0373884	1
HMDB0008038*	PC(36:1)	1.17 (1.04-1.33)	0.00935681	1	1.12 (0.95-1.31)	0.19221	1	1.23 (1.04-1.46)	0.0140557	1	HMDB0008038*	PC(36:1)	1.18 (1.02-1.37)	0.0303654	1	1.14 (0.94-1.39)	0.18047	1	1.22 (1.01-1.48)	0.0407119	1
HMDB0010404	LPC(22:6)	1.19 (1.04-1.36)	0.010973	1	1.15 (0.96-1.37)	0.131455	1	1.22 (0.99-1.5)	0.0620517	1	HMDB0010404	LPC(22:6)	1.2 (1-1.43)	0.0477252	1	1.27 (1.01-1.6)	0.0399158	1	1.34 (1.04-1.74)	0.0260793	1
HMDB0011478*	LPC(18:3)_1	1.17 (1.03-1.31)	0.0116499	1	1.05 (0.89-1.22)	0.571971	1	1.27 (1.07-1.52)	0.00601564	0.794064	HMDB0011478*	LPC(18:3)_1	1.16 (1-1.35)	0.0437944	1	1.04 (0.87-1.25)	0.676966	1	1.32 (1.08-1.61)	0.00639943	0.844725
HMDB0008928*	PE(34:2)	1.17 (1.04-1.32)	0.0118072	1	1.14 (0.98-1.34)	0.0996575	1	1.18 (1-1.4)	0.0504385	1	HMDB0008928*	PE(34:2)	1.14 (0.98-1.31)	0.0863092	1	1.08 (0.9-1.3)	0.413895	1	1.14 (0.94-1.39)	0.169501	1
HMDB0000918*	CE(18:1)	0.84 (0.73-0.96)	0.0126571	1	0.88 (0.73-1.05)	0.167975	1	0.74 (0.6-0.91)	0.00545272	0.719759	HMDB0000918*	CE(18:1)	0.84 (0.7-1)	0.0532662	1	0.95 (0.76-1.18)	0.646089	1	0.74 (0.57-0.94)	0.0163292	1
HMDB0008937*	PE(36:4)	1.17 (1.03-1.32)	0.0127206	1	1.19 (1.02-1.4)	0.0294654	1	1.13 (0.95-1.34)	0.173782	1	HMDB0008937*	PE(36:4)	1.17 (1.01-1.35)	0.0394814	1	1.15 (0.96-1.39)	0.133386	1	1.13 (0.93-1.37)	0.215993	1
HMDB0007873*	PC(32:1)	1.17 (1.03-1.32)	0.0128054	1	1.16 (0.99-1.36)	0.0624908	1	1.2 (1-1.44)	0.0507288	1	HMDB0007873*	PC(32:1)	1.17 (1-1.36)	0.0503873	1	1.13 (0.94-1.36)	0.195962	1	1.21 (0.98-1.51)	0.0781196	1
HMDB0002038	N(6)-Methyllysine	0.86 (0.77-0.97)	0.0128338	1	0.81 (0.7-0.95)	0.00927245	1	0.95 (0.79-1.13)	0.549329	1	HMDB0002038	N(6)-Methyllysine	0.89 (0.77-1.02)	0.0971842	1	0.88 (0.74-1.06)	0.175025	1	0.92 (0.75-1.13)	0.439995	1
HMDB0005367*	TG(52:1)	1.16 (1.03-1.31)	0.0129034	1	1.16 (0.98-1.36)	0.0817638	1	1.27 (1.06-1.52)	0.00987474	1	HMDB0005367*	TG(52:1)	1.16 (1-1.35)	0.057442	1	1.11 (0.92-1.35)	0.275679	1	1.22 (1-1.5)	0.0546269	1
HMDB0005404*	TG(56:2)	1.17 (1.03-1.32)	0.012986	1	1.18 (1.01-1.38)	0.0438429	1	1.17 (0.99-1.4)	0.0747973	1	HMDB0005404*	TG(56:2)	1.12 (0.97-1.3)	0.120211	1	1.11 (0.92-1.34)	0.264977	1	1.16 (0.95-1.41)	0.140916	1
HMDB0011517	LPE(20:4)	1.16 (1.03-1.31)	0.0137447	1	1.09 (0.93-1.28)	0.273408	1	1.22 (1.03-1.45)	0.0201594	1	HMDB0011517	LPE(20:4)	1.16 (1-1.35)	0.0482764	1	1.12 (0.92-1.35)	0.260412	1	1.25 (1.03-1.52)	0.0240494	1
HMDB0010394*	LPC(20:3)_1	1.17 (1.03-1.33)	0.0137898	1	1.08 (0.92-1.27)	0.365037	1	1.21 (1.03-1.43)	0.0207732	1	HMDB0010394*	LPC(20:3)_1	1.15 (0.99-1.34)	0.0763229	1	1.13 (0.94-1.37)	0.192906	1	1.21 (1.01-1.46)	0.0427601	1
HMDB0010393*	LPC(20:3)	1.17 (1.03-1.32)	0.0141271	1	1.03 (0.88-1.21)	0.685996	1	1.31 (1.11-1.56)	0.00210784	0.278235	HMDB0010393*	LPC(20:3)	1.19 (1.02-1.38)	0.0271162	1	1.12 (0.93-1.34)	0.241599	1	1.31 (1.08-1.6)	0.0074515	0.983598
HMDB0005396*	TG(56:1)	1.17 (1.03-1.34)	0.0142131	1	1.22 (1.04-1.44)	0.0130242	1	1.09 (0.92-1.3)	0.315147	1	HMDB0005396*	TG(56:1)	1.13 (0.96-1.32)	0.133289	1	1.15 (0.95-1.37)	0.145555	1	1.07 (0.88-1.29)	0.504313	1
HMDB0007099*	DG(32:1)	1.16 (1.03-1.31)	0.0143627	1	1.17 (1-1.38)	0.0534758	1	1.24 (1.03-1.48)	0.0208213	1	HMDB0007099*	DG(32:1)	1.16 (1-1.35)	0.052851	1	1.13 (0.93-1.37)	0.225287	1	1.21 (0.99-1.49)	0.0624051	1
HMDB0013288	CAR(9:0)	0.86 (0.76-0.97)	0.0150338	1	0.76 (0.65-0.89)	0.00080341	0.10605	1.03 (0.87-1.23)	0.721121	1	HMDB0013288	CAR(9:0)	0.86 (0.74-0.99)	0.0400958	1	0.76 (0.63-0.91)	0.0029715	0.392238	0.99 (0.82-1.2)	0.916679	1
HMDB0001276	N1-Acetylspermidine	0.85 (0.75-0.97)	0.0151758	1	0.84 (0.72-0.98)	0.0313365	1	0.93 (0.78-1.1)	0.37147	1	HMDB0001276	N1-Acetylspermidine	0.84 (0.72-0.98)	0.0261583	1	0.85 (0.71-1.02)	0.0863212	1	0.9 (0.74-1.09)	0.281015	1
HMDB0000610*	CE(18:2)	0.86 (0.77-0.97)	0.0154282	1	0.85 (0.73-1)	0.0535931	1	0.81 (0.68-0.98)	0.0269505	1	HMDB0000610*	CE(18:2)	0.88 (0.76-1.02)	0.0874788	1	0.92 (0.76-1.11)	0.361961	1	0.84 (0.68-1.03)	0.103395	1
HMDB0005395*	TG(54:1)	1.16 (1.03-1.3)	0.0163888	1	1.14 (0.97-1.34)	0.109475	1	1.23 (1.03-1.47)	0.0204036	1	HMDB0005395*	TG(54:1)	1.13 (0.97-1.31)	0.121214	1	1.08 (0.89-1.3)	0.440167	1	1.2 (0.98-1.47)	0.0713575	1
HMDB0006726	CE(20:4)	0.86 (0.76-0.97)	0.0164745	1	0.91 (0.77-1.07)	0.237833	1	0.81 (0.68-0.96)	0.0147268	1	HMDB0006726	CE(20:4)	0.91 (0.79-1.05)	0.205088	1	0.99 (0.83-1.19)	0.943257	1	0.85 (0.7-1.04)	0.111381	1
HMDB0005376*	TG(48:2)	1.16 (1.03-1.3)	0.0169549	1	1.15 (0.98-1.35)	0.0823334	1	1.23 (1.03-1.48)	0.0228166	1	HMDB0005376*	TG(48:2)	1.16 (1-1.35)	0.0556253	1	1.14 (0.94-1.37)	0.184839	1	1.21 (0.98-1.49)	0.0750761	1
HMDB0006344	alpha-N-Phenylacetylglutamine	0.86 (0.77-0.97)	0.0171237	1	0.89 (0.76-1.04)	0.151041	1	0.85 (0.71-1)	0.0532948	1	HMDB0006344	alpha-N-Phenylacetylglutamine	0.87 (0.76-1)	0.0558174	1	0.92 (0.77-1.11)	0.393309	1	0.83 (0.69-1.01)	0.0611912	1
HMDB0007100*	DG(34:0)	1.15 (1.02-1.3)	0.0188642	1	1.11 (0.95-1.31)	0.198799	1	1.26 (1.06-1.5)	0.0100662	1	HMDB0007100*	DG(34:0)	1.15 (0.99-1.34)	0.0715046	1	1.07 (0.88-1.29)	0.491692	1	1.24 (1.02-1.52)	0.0299968	1
HMDB0000210	Pantothenic acid	1.15 (1.02-1.29)	0.0197576	1	1.03 (0.89-1.2)	0.693284	1	1.33 (1.11-1.6)	0.00213512	0.281836	HMDB0000210	Pantothenic acid	1.19 (1.03-1.37)	0.0159851	1	1.08 (0.9-1.3)	0.389115	1	1.37 (1.12-1.7)	0.00302444	0.399226
HMDB0010392	LPC(20:2)	1.16 (1.02-1.31)	0.0217678	1	1 (0.85-1.17)	0.979854	1	1.27 (1.07-1.51)	0.00733497	0.968216	HMDB0010392	LPC(20:2)	1.14 (0.98-1.33)	0.0945262	1	1.07 (0.88-1.29)	0.499972	1	1.3 (1.07-1.59)	0.00902295	1
HMDB0010401*	LPC(22:4)	1.16 (1.02-1.31)	0.0230269	1	1.11 (0.95-1.3)	0.184094	1	1.14 (0.96-1.35)	0.143013	1	HMDB0010401*	LPC(22:4)	1.12 (0.96-1.31)	0.133454	1	1.13 (0.94-1.35)	0.193479	1	1.2 (0.99-1.46)	0.0582985	1
HMDB0008993*	PE(36:1)	1.17 (1.02-1.35)	0.0244939	1	1.18 (0.99-1.41)	0.0717561	1	1.19 (0.97-1.47)	0.101401	1	HMDB0008993*	PE(36:1)	1.1 (0.93-1.31)	0.275293	1	1.07 (0.86-1.33)	0.542803	1	1.16 (0.9-1.49)	0.246552	1
HMDB0042103*	TG(49:3)	1.14 (1.02-1.28)	0.0250007	1	1.17 (1-1.38)	0.0547301	1	1.18 (0.99-1.41)	0.0598783	1	HMDB0042103*	TG(49:3)	1.1 (0.96-1.28)	0.177568	1	1.12 (0.93-1.36)	0.239528	1	1.2 (0.98-1.47)	0.084964	1
HMDB0005359*	TG(48:1)	1.14 (1.02-1.29)	0.0260057	1	1.13 (0.96-1.32)	0.135286	1	1.24 (1.03-1.48)	0.021376	1	HMDB0005359*	TG(48:1)	1.16 (0.99-1.35)	0.0588766	1	1.11 (0.92-1.33)	0.290426	1	1.21 (0.99-1.49)	0.0699489	1
HMDB0005362*	TG(51:2)	1.14 (1.01-1.28)	0.0274356	1	1.18 (1-1.38)	0.0451362	1	1.19 (0.99-1.43)	0.0610108	1	HMDB0005362*	TG(51:2)	1.16 (1-1.35)	0.044085	1	1.17 (0.96-1.41)	0.114134	1	1.22 (0.99-1.51)	0.0637018	1
HMDB0007219*	DG(36:3)	1.14 (1.01-1.29)	0.0296136	1	1.12 (0.96-1.32)	0.161113	1	1.19 (1.01-1.42)	0.0416016	1	HMDB0007219*	DG(36:3)	1.08 (0.94-1.25)	0.273731	1	1.03 (0.85-1.24)	0.799614	1	1.16 (0.95-1.41)	0.14129	1
HMDB0009069*	PE(38:5)	1.15 (1.01-1.29)	0.0302569	1	1.15 (0.98-1.35)	0.0979891	1	1.14 (0.96-1.35)	0.145485	1	HMDB0009069*	PE(38:5)	1.14 (0.99-1.31)	0.0763614	1	1.1 (0.91-1.32)	0.320703	1	1.13 (0.93-1.37)	0.22418	1
HMDB0005435*	TG(50:4)	1.14 (1.01-1.29)	0.0314036	1	1.13 (0.96-1.33)	0.157636	1	1.21 (1.02-1.44)	0.029991	1	HMDB0005435*	TG(50:4)	1.09 (0.94-1.26)	0.245189	1	1.06 (0.87-1.29)	0.577978	1	1.18 (0.97-1.44)	0.109695	1
HMDB0002815*	LPC(18:1)	1.17 (1.01-1.36)	0.0324735	1	1.01 (0.85-1.21)	0.888954	1	1.28 (1.04-1.58)	0.018592	1	HMDB0002815*	LPC(18:1)	1.18 (0.97-1.43)	0.0915147	1	1.08 (0.87-1.34)	0.503349	1	1.33 (1.04-1.71)	0.0233387	1
HMDB0042226*	TG(55:2)	1.14 (1.01-1.28)	0.0356802	1	1.16 (0.99-1.36)	0.074236	1	1.16 (0.97-1.38)	0.100549	1	HMDB0042226*	TG(55:2)	1.1 (0.95-1.27)	0.199776	1	1.1 (0.91-1.32)	0.33805	1	1.16 (0.95-1.41)	0.155404	1
HMDB0005365*	TG(52:0)	1.13 (1.01-1.28)	0.0359362	1	1.1 (0.94-1.29)	0.23076	1	1.23 (1.04-1.47)	0.0193802	1	HMDB0005365*	TG(52:0)	1.12 (0.97-1.31)	0.13241	1	1.07 (0.89-1.29)	0.473776	1	1.2 (0.98-1.47)	0.074409	1
HMDB0007132*	DG(34:3)	1.13 (1.01-1.28)	0.0373957	1	1.16 (0.98-1.37)	0.0776084	1	1.18 (0.99-1.4)	0.0677623	1	HMDB0007132*	DG(34:3)	1.11 (0.96-1.29)	0.149672	1	1.08 (0.89-1.32)	0.432389	1	1.14 (0.94-1.4)	0.184113	1
HMDB0008105*	PC(36:3)	1.14 (1.01-1.3)	0.0376278	1	1.07 (0.91-1.25)	0.430286	1	1.19 (1-1.41)	0.0452316	1	HMDB0008105*	PC(36:3)	1.06 (0.91-1.23)	0.482384	1	1.05 (0.87-1.26)	0.639964	1	1.13 (0.94-1.37)	0.19684	1
HMDB0011706*	TG(49:2)	1.13 (1.01-1.27)	0.0379148	1	1.16 (0.99-1.35)	0.0684552	1	1.16 (0.97-1.39)	0.0996603	1	HMDB0011706*	TG(49:2)	1.13 (0.98-1.31)	0.0941807	1	1.15 (0.95-1.38)	0.149165	1	1.17 (0.95-1.45)	0.136691	1
HMDB0010384	LPC(18:0)	1.18 (1.01-1.37)	0.0380793	1	0.99 (0.83-1.18)	0.898931	1	1.33 (1.09-1.64)	0.00632523	0.83493	HMDB0010384	LPC(18:0)	1.27 (1.03-1.55)	0.0239882	1	1.1 (0.89-1.36)	0.376954	1	1.41 (1.11-1.82)	0.0059922	0.79097
HMDB0042196*	TG(53:2)	1.13 (1.01-1.28)	0.0381342	1	1.14 (0.97-1.34)	0.118279	1	1.2 (1.01-1.43)	0.0425397	1	HMDB0042196*	TG(53:2)	1.14 (0.98-1.32)	0.0863058	1	1.12 (0.92-1.36)	0.275454	1	1.21 (0.99-1.49)	0.0645628	1
HMDB0002100	palmitoyl-EA	1.14 (1.01-1.29)	0.0382663	1	1.16 (0.99-1.35)	0.0620159	1	1.07 (0.9-1.29)	0.438024	1	HMDB0002100	palmitoyl-EA	1.08 (0.93-1.25)	0.290264	1	1.19 (0.99-1.42)	0.0583723	1	1.01 (0.83-1.23)	0.937036	1
HMDB0000067	cholesterol	1.15 (1.01-1.3)	0.0389471	1	1.05 (0.89-1.23)	0.583505	1	1.25 (1.05-1.49)	0.0114642	1	HMDB0000067	cholesterol	1.09 (0.94-1.27)	0.263064	1	1.02 (0.84-1.23)	0.83842	1	1.26 (1.04-1.53)	0.0189718	1
HMDB0000305	Retinol	1.13 (1.01-1.28)	0.0394286	1	1.12 (0.96-1.3)	0.164833	1	1.14 (0.95-1.36)	0.15395	1	HMDB0000305	Retinol	1.1 (0.96-1.27)	0.171759	1	1.12 (0.94-1.34)	0.212113	1	1.07 (0.89-1.31)	0.468576	1
HMDB0000479	3-Methylhistidine	0.88 (0.78-1)	0.042948	1	0.91 (0.78-1.06)	0.23573	1	0.86 (0.72-1.03)	0.100437	1	HMDB0000479	3-Methylhistidine	0.9 (0.78-1.04)	0.146219	1	0.95 (0.79-1.14)	0.605518	1	0.87 (0.71-1.05)	0.142743	1
HMDB0010403*	LPC(22:5)	1.13 (1-1.28)	0.043413	1	1.06 (0.9-1.24)	0.47259	1	1.16 (0.98-1.38)	0.0784568	1	HMDB0010403*	LPC(22:5)	1.15 (0.99-1.33)	0.0688504	1	1.12 (0.93-1.35)	0.232434	1	1.21 (1-1.47)	0.0499888	1
HMDB0001867	4-Aminohippuric acid	0.88 (0.78-1)	0.044693	1	0.84 (0.71-0.99)	0.0340642	1	0.98 (0.82-1.16)	0.778233	1	HMDB0001867	4-Aminohippuric acid	0.93 (0.8-1.08)	0.322412	1	0.92 (0.76-1.12)	0.399156	1	0.96 (0.79-1.17)	0.668709	1
HMDB0042076*	TG(47:2)	1.13 (1-1.26)	0.0449963	1	1.13 (0.96-1.33)	0.13135	1	1.19 (1-1.43)	0.0521294	1	HMDB0042076*	TG(47:2)	1.1 (0.95-1.27)	0.18507	1	1.1 (0.91-1.32)	0.329797	1	1.17 (0.95-1.43)	0.135431	1
HMDB0001906	Aminoisobutyric acid	0.89 (0.78-1)	0.0481515	1	0.87 (0.74-1.02)	0.0933092	1	0.91 (0.77-1.07)	0.258338	1	HMDB0001906	Aminoisobutyric acid	0.87 (0.75-1.01)	0.0606179	1	0.89 (0.73-1.07)	0.201972	1	0.87 (0.72-1.05)	0.150773	1
HMDB0008047*	PC(38:3)	1.13 (1-1.27)	0.0488485	1	1.06 (0.89-1.25)	0.526879	1	1.28 (1.08-1.53)	0.00494891	0.653257	HMDB0008047*	PC(38:3)	1.12 (0.96-1.29)	0.150276	1	1.07 (0.88-1.31)	0.486249	1	1.22 (1-1.49)	0.0494275	1
HMDB0011507*	LPE(18:2)	1.13 (1-1.28)	0.0498934	1	0.99 (0.85-1.16)	0.891085	1	1.26 (1.06-1.51)	0.00842401	1	HMDB0011507*	LPE(18:2)	1.09 (0.94-1.28)	0.259784	1	0.98 (0.82-1.18)	0.863995	1	1.25 (1.03-1.53)	0.0262995	1
HMDB0010407*	LPC(P-16:0)/LPC(O-16:1)	1.13 (0.99-1.28)	0.0679443	1	1.13 (0.96-1.33)	0.135595	1	1.06 (0.89-1.25)	0.513712	1	HMDB0010407*	LPC(P-16:0)/LPC(O-16:1)	1.15 (0.99-1.34)	0.0735373	1	1.2 (1-1.45)	0.0540777	1	1.14 (0.95-1.39)	0.166522	1
HMDB0005463*	TG(58:9)	0.9 (0.8-1.01)	0.0797826	1	1.01 (0.86-1.18)	0.934764	1	0.76 (0.64-0.91)	0.00259046	0.34194	HMDB0005463*	TG(58:9)	0.84 (0.73-0.98)	0.0254171	1	0.98 (0.81-1.19)	0.861596	1	0.76 (0.62-0.93)	0.00941619	1
HMDB0011481	LPE(20:0)	1.11 (0.98-1.26)	0.114565	1	1.04 (0.88-1.22)	0.672568	1	1.11 (0.95-1.31)	0.190877	1	HMDB0011481	LPE(20:0)	1.14 (0.97-1.33)	0.102565	1	1.1 (0.91-1.33)	0.340866	1	1.19 (0.99-1.43)	0.0691561	1
HMDB0010395	LPC(20:4)	1.11 (0.96-1.27)	0.148124	1	1.04 (0.87-1.25)	0.636038	1	1.17 (0.96-1.44)	0.124518	1	HMDB0010395	LPC(20:4)	1.2 (1-1.45)	0.0526854	1	1.17 (0.94-1.46)	0.15607	1	1.38 (1.07-1.78)	0.0129083	1
HMDB0005471*	TG(58:7)	0.92 (0.81-1.04)	0.18301	1	1.03 (0.88-1.2)	0.730403	1	0.8 (0.67-0.96)	0.0166212	1	HMDB0005471*	TG(58:7)	0.84 (0.72-0.98)	0.0228984	1	0.92 (0.78-1.1)	0.359198	1	0.77 (0.62-0.95)	0.0141732	1

## Sheet: Data for Supplementary Figure 5
Model 1											Model 5
Metabolites		All participants			DX <10.17yeras			DX ≥10.17years			Metabolites		All participants			DX <10.17yeras			DX ≥10.17years
HMDB_ID.all.m1	METABOLITE.all.m1	OR.CI.all.m1	p.value.all.m1	NEF.all.m1	OR.CI.DX<10.17y.m1	p.value.DX<10.17y.m1	NEF.DX<10.17y.m1	OR.CI.DX>=10.17y.m1	p.value.DX>=10.17y.m1	NEF.DX>=10.17y.m1	HMDB_ID.all.m5	METABOLITE.all.m5	OR.CI.all.m5	p.value.all.m5	NEF.all.m5	OR.CI.DX<10.17y.m5	p.value.DX<10.17y.m5	NEF.DX<10.17y.m5	OR.CI.DX>=10.17y.m5	p.value.DX>=10.17y.m5	NEF.DX>=10.17y.m5
HMDB0011503	LPE(16:0)	1.3 (1.12-1.5)	0.000560307	0.0739606	1.27 (1.04-1.54)	0.0190836	1	1.34 (1.07-1.67)	0.0107477	1	HMDB0011503	LPE(16:0)	1.32 (1.09-1.6)	0.00475113	0.62715	1.22 (0.95-1.57)	0.127358	1	1.31 (1.03-1.67)	0.0282874	1
HMDB0007218*	DG(36:2)	1.23 (1.09-1.39)	0.000825507	0.108967	1.33 (1.12-1.6)	0.00158774	0.209581	1.14 (0.97-1.35)	0.112592	1	HMDB0007218*	DG(36:2)	1.18 (1.02-1.37)	0.0255583	1	1.2 (0.97-1.5)	0.0934038	1	1.12 (0.93-1.35)	0.235868	1
HMDB0005369*	TG(52:2)	1.22 (1.08-1.38)	0.0011784	0.155549	1.33 (1.12-1.6)	0.00157874	0.208394	1.13 (0.96-1.34)	0.15074	1	HMDB0005369*	TG(52:2)	1.21 (1.04-1.41)	0.0131656	1	1.23 (0.98-1.54)	0.068959	1	1.13 (0.94-1.37)	0.203605	1
HMDB0010382	LPC(16:0)	1.26 (1.09-1.46)	0.00173825	0.229449	1.27 (1.03-1.55)	0.0220024	1	1.26 (1.02-1.55)	0.0326704	1	HMDB0010382	LPC(16:0)	1.36 (1.12-1.65)	0.00208604	0.275357	1.3 (0.99-1.7)	0.0549573	1	1.25 (1-1.56)	0.054969	1
HMDB0010383*	LPC(16:1)	1.26 (1.09-1.45)	0.00177513	0.234318	1.35 (1.1-1.64)	0.00343734	0.453729	1.16 (0.94-1.43)	0.15742	1	HMDB0010383*	LPC(16:1)	1.25 (1.04-1.52)	0.018831	1	1.41 (1.06-1.87)	0.0172734	1	1.12 (0.9-1.4)	0.316747	1
HMDB0007102*	DG(34:1)	1.21 (1.07-1.36)	0.00177676	0.234532	1.28 (1.07-1.52)	0.00538523	0.71085	1.15 (0.97-1.36)	0.104041	1	HMDB0007102*	DG(34:1)	1.21 (1.04-1.41)	0.0122082	1	1.22 (0.98-1.51)	0.0763307	1	1.14 (0.95-1.38)	0.166668	1
HMDB0005433*	TG(50:3)	1.21 (1.07-1.36)	0.00218531	0.288461	1.31 (1.1-1.56)	0.00211849	0.27964	1.11 (0.94-1.32)	0.226583	1	HMDB0005433*	TG(50:3)	1.17 (1.01-1.36)	0.0362962	1	1.19 (0.96-1.48)	0.103708	1	1.09 (0.9-1.33)	0.366527	1
HMDB0011130	LPE(18:0)_B	1.26 (1.09-1.47)	0.00223463	0.294971	1.3 (1.05-1.61)	0.0169827	1	1.23 (1-1.51)	0.052453	1	HMDB0011130	LPE(18:0)_B	1.31 (1.07-1.6)	0.00906104	1	1.2 (0.91-1.6)	0.196968	1	1.21 (0.96-1.51)	0.103205	1
HMDB0000715	Kynurenic acid	0.8 (0.69-0.93)	0.00299192	0.394933	0.8 (0.64-0.99)	0.0400284	1	0.8 (0.65-0.98)	0.0320505	1	HMDB0000715	Kynurenic acid	0.94 (0.78-1.14)	0.546134	1	1.07 (0.8-1.43)	0.66161	1	0.83 (0.66-1.03)	0.0897227	1
HMDB0007972*	PC(34:1)	1.2 (1.06-1.36)	0.00323089	0.426477	1.32 (1.11-1.57)	0.00172413	0.227585	1.09 (0.92-1.3)	0.332851	1	HMDB0007972*	PC(34:1)	1.19 (1.03-1.39)	0.0216368	1	1.41 (1.12-1.76)	0.00296261	0.391064	1.06 (0.88-1.29)	0.525464	1
HMDB0000885	CE(16:0)	0.83 (0.74-0.94)	0.00365293	0.482187	0.75 (0.62-0.91)	0.00285639	0.377044	0.91 (0.77-1.07)	0.240075	1	HMDB0000885	CE(16:0)	0.86 (0.74-1)	0.0570182	1	0.86 (0.68-1.08)	0.183843	1	0.92 (0.77-1.11)	0.391074	1
HMDB0000557	Alloisoleucine	0.84 (0.75-0.95)	0.00381129	0.50309	0.87 (0.74-1.01)	0.0634396	1	0.82 (0.69-0.97)	0.0228999	1	HMDB0000557	Alloisoleucine	0.88 (0.76-1)	0.0581312	1	0.9 (0.75-1.09)	0.291384	1	0.76 (0.63-0.92)	0.00511776	0.675545
HMDB0007216*	DG(36:1)	1.19 (1.05-1.34)	0.00460371	0.607689	1.31 (1.1-1.57)	0.00304727	0.40224	1.09 (0.93-1.28)	0.278586	1	HMDB0007216*	DG(36:1)	1.18 (1.02-1.37)	0.0300134	1	1.25 (0.99-1.57)	0.0623972	1	1.08 (0.9-1.29)	0.416405	1
HMDB0011504*	LPE(16:1)	1.19 (1.05-1.34)	0.00485237	0.640513	1.21 (1.03-1.43)	0.0195927	1	1.16 (0.97-1.38)	0.105088	1	HMDB0011504*	LPE(16:1)	1.21 (1.04-1.4)	0.014077	1	1.23 (1-1.53)	0.0554445	1	1.14 (0.94-1.38)	0.180177	1
HMDB0011506*	LPE(18:1)	1.19 (1.05-1.35)	0.00512174	0.67607	1.14 (0.96-1.36)	0.134212	1	1.25 (1.05-1.48)	0.0141911	1	HMDB0011506*	LPE(18:1)	1.16 (0.99-1.35)	0.063063	1	1.03 (0.82-1.28)	0.818444	1	1.21 (1-1.46)	0.0530305	1
HMDB0005405*	TG(54:3)	1.2 (1.05-1.36)	0.00537597	0.709628	1.22 (1.02-1.47)	0.0312961	1	1.17 (0.99-1.39)	0.0728724	1	HMDB0005405*	TG(54:3)	1.1 (0.94-1.28)	0.244778	1	0.99 (0.79-1.24)	0.914421	1	1.15 (0.95-1.4)	0.144589	1
HMDB0011130	LPE(18:0)_A	1.24 (1.06-1.44)	0.00543014	0.716779	1.29 (1.04-1.6)	0.0190852	1	1.19 (0.96-1.46)	0.112828	1	HMDB0011130	LPE(18:0)_A	1.29 (1.05-1.58)	0.014845	1	1.21 (0.91-1.61)	0.199538	1	1.16 (0.92-1.45)	0.202699	1
HMDB0005360*	TG(50:1)	1.18 (1.05-1.33)	0.00591517	0.780803	1.29 (1.09-1.53)	0.00303604	0.400757	1.08 (0.91-1.28)	0.396382	1	HMDB0005360*	TG(50:1)	1.2 (1.03-1.4)	0.0183866	1	1.29 (1.03-1.61)	0.0253274	1	1.07 (0.88-1.31)	0.468018	1
HMDB0007103*	DG(34:2)	1.18 (1.05-1.33)	0.00646182	0.85296	1.26 (1.07-1.5)	0.00667172	0.880667	1.1 (0.93-1.3)	0.275572	1	HMDB0007103*	DG(34:2)	1.16 (1-1.35)	0.0476903	1	1.16 (0.94-1.42)	0.171023	1	1.09 (0.9-1.32)	0.389039	1
HMDB0013287	N(6),N(6)-Dimethyl-lysine	0.85 (0.76-0.96)	0.00662872	0.874991	0.85 (0.72-1)	0.0536225	1	0.85 (0.72-1)	0.0561689	1	HMDB0013287	N(6),N(6)-Dimethyl-lysine	0.89 (0.77-1.03)	0.109624	1	0.84 (0.69-1.04)	0.106771	1	0.82 (0.69-0.98)	0.033012	1
HMDB0008270*	PC(38:2)	1.19 (1.05-1.36)	0.00679024	0.896312	1.39 (1.14-1.69)	0.000918767	0.121277	1.05 (0.88-1.25)	0.570564	1	HMDB0008270*	PC(38:2)	1.13 (0.96-1.31)	0.132041	1	1.35 (1.07-1.7)	0.0114247	1	0.99 (0.82-1.2)	0.955306	1
HMDB0005384*	TG(52:3)	1.18 (1.05-1.33)	0.00717881	0.947602	1.27 (1.07-1.52)	0.00667899	0.881626	1.1 (0.93-1.3)	0.280367	1	HMDB0005384*	TG(52:3)	1.13 (0.97-1.31)	0.121447	1	1.12 (0.9-1.38)	0.302856	1	1.08 (0.89-1.31)	0.442547	1
HMDB0005377*	TG(50:2)	1.18 (1.05-1.33)	0.00736524	0.972211	1.29 (1.09-1.53)	0.00307847	0.406358	1.07 (0.9-1.27)	0.449726	1	HMDB0005377*	TG(50:2)	1.19 (1.02-1.38)	0.0293342	1	1.27 (1.02-1.58)	0.0336207	1	1.06 (0.87-1.29)	0.572484	1
HMDB0005403*	TG(54:2)	1.18 (1.05-1.34)	0.00737954	0.974099	1.33 (1.1-1.6)	0.00279204	0.36855	1.07 (0.91-1.27)	0.386794	1	HMDB0005403*	TG(54:2)	1.12 (0.97-1.31)	0.131546	1	1.12 (0.89-1.41)	0.350853	1	1.06 (0.88-1.27)	0.534671	1
HMDB0005410*	TG(56:3)	1.18 (1.05-1.34)	0.00755219	0.996889	1.31 (1.09-1.58)	0.00405696	0.535519	1.08 (0.92-1.28)	0.34453	1	HMDB0005410*	TG(56:3)	1.11 (0.95-1.29)	0.177236	1	1.08 (0.86-1.34)	0.52202	1	1.05 (0.88-1.26)	0.590344	1
HMDB0007098*	DG(32:0)	1.17 (1.04-1.32)	0.00882062	1	1.27 (1.07-1.51)	0.00527857	0.696771	1.08 (0.91-1.27)	0.385631	1	HMDB0007098*	DG(32:0)	1.19 (1.02-1.38)	0.0234883	1	1.27 (1.02-1.58)	0.0308064	1	1.07 (0.89-1.29)	0.475026	1
HMDB0008038*	PC(36:1)	1.17 (1.04-1.33)	0.00935681	1	1.3 (1.09-1.55)	0.00384224	0.507175	1.07 (0.91-1.26)	0.419756	1	HMDB0008038*	PC(36:1)	1.18 (1.02-1.37)	0.0303654	1	1.4 (1.12-1.75)	0.00353973	0.467244	1.02 (0.86-1.22)	0.802222	1
HMDB0010404	LPC(22:6)	1.19 (1.04-1.36)	0.010973	1	1.09 (0.91-1.3)	0.361476	1	1.32 (1.08-1.62)	0.00634048	0.836943	HMDB0010404	LPC(22:6)	1.2 (1-1.43)	0.0477252	1	1.09 (0.86-1.39)	0.471603	1	1.4 (1.1-1.78)	0.00576033	0.760364
HMDB0011478*	LPC(18:3)_1	1.17 (1.03-1.31)	0.0116499	1	1.15 (0.98-1.37)	0.0949217	1	1.18 (0.99-1.4)	0.0577438	1	HMDB0011478*	LPC(18:3)_1	1.16 (1-1.35)	0.0437944	1	1.1 (0.89-1.35)	0.392458	1	1.16 (0.97-1.39)	0.114884	1
HMDB0008928*	PE(34:2)	1.17 (1.04-1.32)	0.0118072	1	1.3 (1.1-1.55)	0.0027288	0.360201	1.04 (0.87-1.24)	0.657647	1	HMDB0008928*	PE(34:2)	1.14 (0.98-1.31)	0.0863092	1	1.18 (0.96-1.44)	0.108243	1	1.02 (0.84-1.23)	0.850915	1
HMDB0000918*	CE(18:1)	0.84 (0.73-0.96)	0.0126571	1	0.75 (0.62-0.92)	0.00565389	0.746314	0.93 (0.77-1.13)	0.465502	1	HMDB0000918*	CE(18:1)	0.84 (0.7-1)	0.0532662	1	0.87 (0.68-1.13)	0.298828	1	0.96 (0.78-1.17)	0.669299	1
HMDB0008937*	PE(36:4)	1.17 (1.03-1.32)	0.0127206	1	1.28 (1.08-1.51)	0.00439564	0.580224	1.05 (0.88-1.26)	0.597151	1	HMDB0008937*	PE(36:4)	1.17 (1.01-1.35)	0.0394814	1	1.26 (1.03-1.55)	0.0273783	1	1.04 (0.86-1.26)	0.692098	1
HMDB0007873*	PC(32:1)	1.17 (1.03-1.32)	0.0128054	1	1.29 (1.08-1.53)	0.00452636	0.597479	1.06 (0.89-1.26)	0.540584	1	HMDB0007873*	PC(32:1)	1.17 (1-1.36)	0.0503873	1	1.38 (1.1-1.74)	0.00586995	0.774833	1.04 (0.86-1.27)	0.667489	1
HMDB0002038	N(6)-Methyllysine	0.86 (0.77-0.97)	0.0128338	1	0.8 (0.68-0.95)	0.00908208	1	0.93 (0.79-1.1)	0.381524	1	HMDB0002038	N(6)-Methyllysine	0.89 (0.77-1.02)	0.0971842	1	0.8 (0.65-0.99)	0.0422563	1	0.89 (0.74-1.06)	0.189858	1
HMDB0005367*	TG(52:1)	1.16 (1.03-1.31)	0.0129034	1	1.3 (1.09-1.54)	0.00298148	0.393555	1.04 (0.88-1.23)	0.619491	1	HMDB0005367*	TG(52:1)	1.16 (1-1.35)	0.057442	1	1.27 (1.01-1.59)	0.0430588	1	1.04 (0.86-1.25)	0.711763	1
HMDB0005404*	TG(56:2)	1.17 (1.03-1.32)	0.012986	1	1.31 (1.09-1.58)	0.004084	0.539089	1.06 (0.9-1.25)	0.469373	1	HMDB0005404*	TG(56:2)	1.12 (0.97-1.3)	0.120211	1	1.14 (0.91-1.42)	0.264941	1	1.04 (0.88-1.24)	0.632551	1
HMDB0011517	LPE(20:4)	1.16 (1.03-1.31)	0.0137447	1	1.14 (0.96-1.35)	0.14566	1	1.19 (1.01-1.41)	0.0434115	1	HMDB0011517	LPE(20:4)	1.16 (1-1.35)	0.0482764	1	1.07 (0.86-1.32)	0.544153	1	1.18 (0.98-1.42)	0.0784886	1
HMDB0010394*	LPC(20:3)_1	1.17 (1.03-1.33)	0.0137898	1	1.17 (0.98-1.4)	0.0879312	1	1.17 (0.98-1.39)	0.0757764	1	HMDB0010394*	LPC(20:3)_1	1.15 (0.99-1.34)	0.0763229	1	1.09 (0.87-1.37)	0.442922	1	1.15 (0.96-1.38)	0.137981	1
HMDB0010393*	LPC(20:3)	1.17 (1.03-1.32)	0.0141271	1	1.22 (1.02-1.47)	0.0286575	1	1.12 (0.95-1.32)	0.188951	1	HMDB0010393*	LPC(20:3)	1.19 (1.02-1.38)	0.0271162	1	1.21 (0.96-1.51)	0.101657	1	1.11 (0.93-1.32)	0.258257	1
HMDB0005396*	TG(56:1)	1.17 (1.03-1.34)	0.0142131	1	1.4 (1.15-1.7)	0.000837902	0.110603	1.02 (0.85-1.21)	0.856938	1	HMDB0005396*	TG(56:1)	1.13 (0.96-1.32)	0.133289	1	1.27 (0.99-1.63)	0.055177	1	1 (0.83-1.2)	0.989083	1
HMDB0007099*	DG(32:1)	1.16 (1.03-1.31)	0.0143627	1	1.27 (1.07-1.5)	0.00603396	0.796482	1.06 (0.9-1.25)	0.498818	1	HMDB0007099*	DG(32:1)	1.16 (1-1.35)	0.052851	1	1.23 (0.99-1.53)	0.0675098	1	1.04 (0.87-1.26)	0.644229	1
HMDB0013288	CAR(9:0)	0.86 (0.76-0.97)	0.0150338	1	0.89 (0.75-1.05)	0.169273	1	0.82 (0.69-0.99)	0.0378377	1	HMDB0013288	CAR(9:0)	0.86 (0.74-0.99)	0.0400958	1	0.9 (0.73-1.1)	0.30418	1	0.83 (0.68-1)	0.0537186	1
HMDB0001276	N1-Acetylspermidine	0.85 (0.75-0.97)	0.0151758	1	0.86 (0.72-1.04)	0.114869	1	0.84 (0.7-1.01)	0.0637149	1	HMDB0001276	N1-Acetylspermidine	0.84 (0.72-0.98)	0.0261583	1	0.84 (0.67-1.05)	0.12653	1	0.87 (0.72-1.06)	0.171849	1
HMDB0000610*	CE(18:2)	0.86 (0.77-0.97)	0.0154282	1	0.82 (0.69-0.97)	0.0208952	1	0.91 (0.77-1.08)	0.27039	1	HMDB0000610*	CE(18:2)	0.88 (0.76-1.02)	0.0874788	1	0.89 (0.72-1.1)	0.286205	1	0.92 (0.76-1.11)	0.401295	1
HMDB0005395*	TG(54:1)	1.16 (1.03-1.3)	0.0163888	1	1.35 (1.12-1.63)	0.00139167	0.183701	1.03 (0.87-1.2)	0.755484	1	HMDB0005395*	TG(54:1)	1.13 (0.97-1.31)	0.121214	1	1.24 (0.97-1.58)	0.0794322	1	1.01 (0.85-1.2)	0.941496	1
HMDB0006726	CE(20:4)	0.86 (0.76-0.97)	0.0164745	1	0.77 (0.65-0.92)	0.00356383	0.470425	0.96 (0.81-1.14)	0.65108	1	HMDB0006726	CE(20:4)	0.91 (0.79-1.05)	0.205088	1	0.89 (0.73-1.1)	0.279346	1	1 (0.83-1.2)	0.990262	1
HMDB0005376*	TG(48:2)	1.16 (1.03-1.3)	0.0169549	1	1.28 (1.08-1.52)	0.00378022	0.498989	1.04 (0.87-1.23)	0.689232	1	HMDB0005376*	TG(48:2)	1.16 (1-1.35)	0.0556253	1	1.29 (1.04-1.61)	0.0216024	1	1.03 (0.85-1.24)	0.764458	1
HMDB0006344	alpha-N-Phenylacetylglutamine	0.86 (0.77-0.97)	0.0171237	1	0.9 (0.77-1.07)	0.238193	1	0.82 (0.69-0.98)	0.0280403	1	HMDB0006344	alpha-N-Phenylacetylglutamine	0.87 (0.76-1)	0.0558174	1	0.89 (0.73-1.09)	0.268106	1	0.83 (0.69-1)	0.0501189	1
HMDB0007100*	DG(34:0)	1.15 (1.02-1.3)	0.0188642	1	1.27 (1.07-1.5)	0.00664147	0.876674	1.05 (0.89-1.24)	0.567345	1	HMDB0007100*	DG(34:0)	1.15 (0.99-1.34)	0.0715046	1	1.24 (0.99-1.55)	0.0573187	1	1.03 (0.86-1.24)	0.746869	1
HMDB0000210	Pantothenic acid	1.15 (1.02-1.29)	0.0197576	1	1.25 (1.05-1.49)	0.011835	1	1.07 (0.91-1.25)	0.412746	1	HMDB0000210	Pantothenic acid	1.19 (1.03-1.37)	0.0159851	1	1.3 (1.05-1.62)	0.0157339	1	1.08 (0.91-1.29)	0.355928	1
HMDB0010392	LPC(20:2)	1.16 (1.02-1.31)	0.0217678	1	1.18 (0.99-1.4)	0.0658499	1	1.14 (0.95-1.36)	0.162519	1	HMDB0010392	LPC(20:2)	1.14 (0.98-1.33)	0.0945262	1	1.14 (0.92-1.42)	0.228496	1	1.12 (0.92-1.37)	0.261832	1
HMDB0010401*	LPC(22:4)	1.16 (1.02-1.31)	0.0230269	1	1.17 (0.98-1.4)	0.0825262	1	1.14 (0.96-1.37)	0.139494	1	HMDB0010401*	LPC(22:4)	1.12 (0.96-1.31)	0.133454	1	1.11 (0.89-1.37)	0.351577	1	1.1 (0.91-1.33)	0.329798	1
HMDB0008993*	PE(36:1)	1.17 (1.02-1.35)	0.0244939	1	1.42 (1.15-1.76)	0.00108545	0.14328	0.99 (0.82-1.19)	0.892029	1	HMDB0008993*	PE(36:1)	1.1 (0.93-1.31)	0.275293	1	1.2 (0.93-1.56)	0.164403	1	0.94 (0.77-1.15)	0.552238	1
HMDB0042103*	TG(49:3)	1.14 (1.02-1.28)	0.0250007	1	1.21 (1.03-1.43)	0.0203929	1	1.07 (0.91-1.26)	0.410058	1	HMDB0042103*	TG(49:3)	1.1 (0.96-1.28)	0.177568	1	1.16 (0.94-1.43)	0.163282	1	1.04 (0.87-1.25)	0.647569	1
HMDB0005359*	TG(48:1)	1.14 (1.02-1.29)	0.0260057	1	1.26 (1.07-1.49)	0.00712069	0.939931	1.03 (0.88-1.22)	0.688335	1	HMDB0005359*	TG(48:1)	1.16 (0.99-1.35)	0.0588766	1	1.28 (1.03-1.6)	0.0292225	1	1.03 (0.85-1.24)	0.776447	1
HMDB0005362*	TG(51:2)	1.14 (1.01-1.28)	0.0274356	1	1.18 (1.01-1.4)	0.0420775	1	1.09 (0.93-1.29)	0.282711	1	HMDB0005362*	TG(51:2)	1.16 (1-1.35)	0.044085	1	1.22 (0.99-1.51)	0.064494	1	1.09 (0.9-1.3)	0.377966	1
HMDB0007219*	DG(36:3)	1.14 (1.01-1.29)	0.0296136	1	1.19 (1.01-1.41)	0.0386663	1	1.09 (0.92-1.29)	0.328888	1	HMDB0007219*	DG(36:3)	1.08 (0.94-1.25)	0.273731	1	1.05 (0.86-1.29)	0.603096	1	1.06 (0.87-1.28)	0.564281	1
HMDB0009069*	PE(38:5)	1.15 (1.01-1.29)	0.0302569	1	1.27 (1.07-1.5)	0.00541354	0.714588	1.01 (0.84-1.21)	0.941486	1	HMDB0009069*	PE(38:5)	1.14 (0.99-1.31)	0.0763614	1	1.21 (1-1.47)	0.0485739	1	0.99 (0.81-1.2)	0.884503	1
HMDB0005435*	TG(50:4)	1.14 (1.01-1.29)	0.0314036	1	1.25 (1.05-1.48)	0.0116315	1	1.04 (0.88-1.24)	0.619898	1	HMDB0005435*	TG(50:4)	1.09 (0.94-1.26)	0.245189	1	1.11 (0.91-1.37)	0.307124	1	1 (0.83-1.21)	0.972053	1
HMDB0002815*	LPC(18:1)	1.17 (1.01-1.36)	0.0324735	1	1.19 (0.98-1.46)	0.0828071	1	1.15 (0.93-1.42)	0.203318	1	HMDB0002815*	LPC(18:1)	1.18 (0.97-1.43)	0.0915147	1	1.2 (0.92-1.56)	0.178841	1	1.13 (0.89-1.44)	0.307625	1
HMDB0042226*	TG(55:2)	1.14 (1.01-1.28)	0.0356802	1	1.25 (1.04-1.5)	0.015656	1	1.05 (0.9-1.23)	0.513712	1	HMDB0042226*	TG(55:2)	1.1 (0.95-1.27)	0.199776	1	1.1 (0.88-1.38)	0.381055	1	1.03 (0.86-1.22)	0.775076	1
HMDB0005365*	TG(52:0)	1.13 (1.01-1.28)	0.0359362	1	1.32 (1.1-1.58)	0.00228041	0.301014	1 (0.85-1.17)	0.954497	1	HMDB0005365*	TG(52:0)	1.12 (0.97-1.31)	0.13241	1	1.29 (1.02-1.64)	0.0312172	1	0.97 (0.81-1.16)	0.752437	1
HMDB0007132*	DG(34:3)	1.13 (1.01-1.28)	0.0373957	1	1.2 (1.01-1.42)	0.0346117	1	1.07 (0.91-1.27)	0.409563	1	HMDB0007132*	DG(34:3)	1.11 (0.96-1.29)	0.149672	1	1.09 (0.88-1.34)	0.419974	1	1.05 (0.88-1.27)	0.579109	1
HMDB0008105*	PC(36:3)	1.14 (1.01-1.3)	0.0376278	1	1.28 (1.06-1.53)	0.00976049	1	1.03 (0.87-1.23)	0.705401	1	HMDB0008105*	PC(36:3)	1.06 (0.91-1.23)	0.482384	1	1.14 (0.91-1.43)	0.239704	1	1 (0.83-1.21)	0.987842	1
HMDB0011706*	TG(49:2)	1.13 (1.01-1.27)	0.0379148	1	1.2 (1.02-1.41)	0.0286086	1	1.06 (0.9-1.25)	0.473992	1	HMDB0011706*	TG(49:2)	1.13 (0.98-1.31)	0.0941807	1	1.2 (0.97-1.48)	0.0949657	1	1.05 (0.88-1.26)	0.582378	1
HMDB0010384	LPC(18:0)	1.18 (1.01-1.37)	0.0380793	1	1.18 (0.95-1.46)	0.133433	1	1.17 (0.94-1.46)	0.152177	1	HMDB0010384	LPC(18:0)	1.27 (1.03-1.55)	0.0239882	1	1.23 (0.92-1.65)	0.160956	1	1.15 (0.91-1.46)	0.235663	1
HMDB0042196*	TG(53:2)	1.13 (1.01-1.28)	0.0381342	1	1.18 (0.99-1.42)	0.0647528	1	1.1 (0.94-1.28)	0.258952	1	HMDB0042196*	TG(53:2)	1.14 (0.98-1.32)	0.0863058	1	1.14 (0.91-1.43)	0.262957	1	1.07 (0.9-1.28)	0.431768	1
HMDB0002100	palmitoyl-EA	1.14 (1.01-1.29)	0.0382663	1	1.13 (0.94-1.35)	0.187989	1	1.15 (0.97-1.37)	0.107735	1	HMDB0002100	palmitoyl-EA	1.08 (0.93-1.25)	0.290264	1	1.08 (0.87-1.34)	0.499115	1	1.16 (0.96-1.4)	0.113966	1
HMDB0000067	cholesterol	1.15 (1.01-1.3)	0.0389471	1	1.19 (1-1.41)	0.0530257	1	1.1 (0.9-1.33)	0.357447	1	HMDB0000067	cholesterol	1.09 (0.94-1.27)	0.263064	1	1.14 (0.93-1.4)	0.199507	1	1.05 (0.85-1.29)	0.663633	1
HMDB0000305	Retinol	1.13 (1.01-1.28)	0.0394286	1	1.2 (1.01-1.42)	0.0365475	1	1.07 (0.91-1.27)	0.411147	1	HMDB0000305	Retinol	1.1 (0.96-1.27)	0.171759	1	1.2 (0.97-1.48)	0.0877222	1	1.06 (0.89-1.26)	0.508213	1
HMDB0000479	3-Methylhistidine	0.88 (0.78-1)	0.042948	1	0.91 (0.78-1.07)	0.240913	1	0.85 (0.71-1.02)	0.083577	1	HMDB0000479	3-Methylhistidine	0.9 (0.78-1.04)	0.146219	1	0.88 (0.72-1.07)	0.191939	1	0.86 (0.7-1.05)	0.132037	1
HMDB0010403*	LPC(22:5)	1.13 (1-1.28)	0.043413	1	1.1 (0.92-1.3)	0.294414	1	1.17 (0.99-1.38)	0.0729816	1	HMDB0010403*	LPC(22:5)	1.15 (0.99-1.33)	0.0688504	1	1.09 (0.88-1.35)	0.409979	1	1.14 (0.95-1.37)	0.153327	1
HMDB0001867	4-Aminohippuric acid	0.88 (0.78-1)	0.044693	1	0.93 (0.79-1.1)	0.40954	1	0.83 (0.7-0.99)	0.0418589	1	HMDB0001867	4-Aminohippuric acid	0.93 (0.8-1.08)	0.322412	1	1.01 (0.82-1.24)	0.919961	1	0.85 (0.7-1.04)	0.110147	1
HMDB0042076*	TG(47:2)	1.13 (1-1.26)	0.0449963	1	1.23 (1.04-1.45)	0.017213	1	1.04 (0.88-1.22)	0.658765	1	HMDB0042076*	TG(47:2)	1.1 (0.95-1.27)	0.18507	1	1.2 (0.97-1.49)	0.088935	1	1.02 (0.85-1.22)	0.826152	1
HMDB0001906	Aminoisobutyric acid	0.89 (0.78-1)	0.0481515	1	0.87 (0.73-1.03)	0.110269	1	0.9 (0.76-1.07)	0.229846	1	HMDB0001906	Aminoisobutyric acid	0.87 (0.75-1.01)	0.0606179	1	0.84 (0.69-1.04)	0.111421	1	0.92 (0.77-1.11)	0.3841	1
HMDB0008047*	PC(38:3)	1.13 (1-1.27)	0.0488485	1	1.29 (1.08-1.55)	0.00545802	0.720458	1.01 (0.86-1.18)	0.931689	1	HMDB0008047*	PC(38:3)	1.12 (0.96-1.29)	0.150276	1	1.27 (1.02-1.59)	0.0302559	1	0.98 (0.82-1.18)	0.861841	1
HMDB0011507*	LPE(18:2)	1.13 (1-1.28)	0.0498934	1	1.13 (0.95-1.34)	0.177696	1	1.13 (0.95-1.35)	0.154164	1	HMDB0011507*	LPE(18:2)	1.09 (0.94-1.28)	0.259784	1	1.01 (0.81-1.26)	0.95239	1	1.11 (0.92-1.34)	0.283969	1
HMDB0010407*	LPC(P-16:0)/LPC(O-16:1)	1.13 (0.99-1.28)	0.0679443	1	1.01 (0.84-1.2)	0.947482	1	1.27 (1.05-1.53)	0.012349	1	HMDB0010407*	LPC(P-16:0)/LPC(O-16:1)	1.15 (0.99-1.34)	0.0735373	1	1.01 (0.81-1.26)	0.937123	1	1.22 (1-1.49)	0.0511621	1
HMDB0005463*	TG(58:9)	0.9 (0.8-1.01)	0.0797826	1	0.82 (0.69-0.97)	0.019497	1	0.99 (0.84-1.17)	0.912053	1	HMDB0005463*	TG(58:9)	0.84 (0.73-0.98)	0.0254171	1	0.75 (0.6-0.94)	0.0109085	1	0.99 (0.81-1.2)	0.88288	1
HMDB0011481	LPE(20:0)	1.11 (0.98-1.26)	0.114565	1	0.99 (0.83-1.18)	0.887433	1	1.25 (1.04-1.51)	0.0174755	1	HMDB0011481	LPE(20:0)	1.14 (0.97-1.33)	0.102565	1	1.02 (0.82-1.27)	0.861188	1	1.21 (0.98-1.48)	0.0704843	1
HMDB0010395	LPC(20:4)	1.11 (0.96-1.27)	0.148124	1	1.06 (0.88-1.29)	0.539403	1	1.15 (0.95-1.41)	0.152476	1	HMDB0010395	LPC(20:4)	1.2 (1-1.45)	0.0526854	1	1.13 (0.87-1.47)	0.35132	1	1.15 (0.93-1.42)	0.20588	1
HMDB0005471*	TG(58:7)	0.92 (0.81-1.04)	0.18301	1	0.9 (0.76-1.07)	0.243141	1	0.94 (0.79-1.12)	0.475348	1	HMDB0005471*	TG(58:7)	0.84 (0.72-0.98)	0.0228984	1	0.75 (0.6-0.94)	0.0126729	1	0.91 (0.75-1.1)	0.341364	1

[truncated: 1 more sheets: Data for Supplementary Figure 6]
